# Supplementary material for: Transcriptomic Profiling Reveals Inflammatory, Fibrotic, and Apoptotic Signatures in a Methionine–Choline-Deficient Diet-Induced Murine Model of Metabolism-Dysfunction-Associated Steatohepatitis
Source: Int J Mol Sci. 2026 Jul 5;27(13):6033. doi: 10.3390/ijms27136033 (PMC13362325; doi:10.3390/ijms27136033)
Supplement: Supplementary file 1 [file ijms-27-06033-s001.zip]

Archive with 5 entries (5 files):
- For reviewer Supplementary file S1-Total number of read.xlsx
- Supplementary Figure S1A-20260706.pdf
- Supplementary Figure S1B-20260706.pdf
- Supplementary Table S1.pdf
- Supplementary Table S2.pdf
