# Supplementary material for: Transcriptomic Profiling Reveals Inflammatory, Fibrotic, and Apoptotic Signatures in a Methionine–Choline-Deficient Diet-Induced Murine Model of Metabolism-Dysfunction-Associated Steatohepatitis
Source: Int J Mol Sci. 2026 Jul 5;27(13):6033. doi: 10.3390/ijms27136033 (PMC13362325; doi:10.3390/ijms27136033)
Supplement: Supplementary file 1 [file ijms-27-06033-s001.zip › For reviewer Supplementary file S1-Total number of read.xlsx]

## Sheet: Sheet1
Supplementary materials: Total number of read (QV20)
gene_id	Control_1	Control_2	Control_3	MCD_5	MCD_6	MCD_8
ENSMUSG00000028180	645	649	681	765	1036	518
ENSMUSG00000028182	19	17	18	13	21	9
ENSMUSG00000028185	219	204	219	120	195	113
ENSMUSG00000028184	897	953	982	977	1231	749
ENSMUSG00000028187	140	145	183	127	184	58
ENSMUSG00000028186	12493	13148	14574	5077	9565	4723
ENSMUSG00000028189	176	176	178	170	190	115
ENSMUSG00000028188	36	48	36	39	95	25
ENSMUSG00000100726	0	0	0	0	0	0
ENSMUSG00000107279	0	0	0	0	0	0
ENSMUSG00000111376	0	0	0	0	0	0
ENSMUSG00000100529	0	0	0	0	0	0
ENSMUSG00000035429	0	0	0	0	0	0
ENSMUSG00000035427	0	0	0	0	0	0
ENSMUSG00000035420	0	0	0	0	0	0
ENSMUSG00000070074	1	0	0	0	1	1
ENSMUSG00000020755	65	79	111	60	89	65
ENSMUSG00000070076	0	0	0	0	0	0
ENSMUSG00000000248	0	0	0	3	0	0
ENSMUSG00000070071	0	0	0	0	0	0
ENSMUSG00000020752	90	103	146	124	164	105
ENSMUSG00000070073	0	0	0	0	0	0
ENSMUSG00000020758	8	19	0	8	18	0
ENSMUSG00000069833	1281	3479	1732	3677	4937	2417
ENSMUSG00000069830	0	0	5	0	12	8
ENSMUSG00000028238	16	47	15	371	407	256
ENSMUSG00000033862	82	96	130	95	85	59
ENSMUSG00000033863	2599	4917	3148	1202	1389	577
ENSMUSG00000033860	14672	14710	19850	4152	8281	4066
ENSMUSG00000069835	25	43	68	21	35	25
ENSMUSG00000028233	269	345	299	225	348	160
ENSMUSG00000028232	182	212	164	186	268	126
ENSMUSG00000028236	0	0	0	0	0	0
ENSMUSG00000028234	1578	2952	1447	883	1231	716
ENSMUSG00000114974	0	0	0	0	0	0
ENSMUSG00000114975	0	0	0	0	0	0
ENSMUSG00000114976	0	0	0	0	0	0
ENSMUSG00000114977	0	0	0	0	2	0
ENSMUSG00000114970	2	2	0	3	4	3
ENSMUSG00000114971	0	0	0	0	0	0
ENSMUSG00000114972	0	0	0	0	0	0
ENSMUSG00000114973	0	0	0	1	1	0
ENSMUSG00000114978	0	0	0	0	0	0
ENSMUSG00000114979	0	0	0	0	0	0
ENSMUSG00000044537	0	0	0	0	0	0
ENSMUSG00000044534	41	40	31	22	22	11
ENSMUSG00000068122	0	0	0	0	0	0
ENSMUSG00000068120	74	118	83	28	50	36
ENSMUSG00000068129	0	0	0	3	9	0
ENSMUSG00000027405	70	55	88	101	159	88
ENSMUSG00000075164	0	0	0	0	0	0
ENSMUSG00000075167	0	0	0	0	0	0
ENSMUSG00000075166	0	0	0	0	0	0
ENSMUSG00000075161	0	0	0	0	0	0
ENSMUSG00000027400	0	0	0	0	0	0
ENSMUSG00000027403	0	0	0	0	0	0
ENSMUSG00000075162	0	0	1	1	1	1
ENSMUSG00000075169	0	0	0	0	0	0
ENSMUSG00000075168	0	0	0	0	0	0
ENSMUSG00000073730	0	0	0	0	0	0
ENSMUSG00000108431	0	0	0	0	0	0
ENSMUSG00000018209	446	541	440	492	551	348
ENSMUSG00000044288	0	0	0	7	9	7
ENSMUSG00000083761	2	1	3	0	0	0
ENSMUSG00000044285	206	260	300	186	254	128
ENSMUSG00000044286	0	0	0	0	0	0
ENSMUSG00000044287	0	0	0	0	0	0
ENSMUSG00000096282	0	0	0	0	0	0
ENSMUSG00000115352	0	0	0	0	0	0
ENSMUSG00000006958	38	6	57	24	25	24
ENSMUSG00000087577	3	1	3	6	6	3
ENSMUSG00000087575	2	0	0	0	0	0
ENSMUSG00000087574	8	23	15	13	12	13
ENSMUSG00000087571	0	0	0	0	0	0
ENSMUSG00000087570	0	0	0	0	0	0
ENSMUSG00000087579	484	1068	513	107	150	66
ENSMUSG00000087578	6	0	5	4	8	10
ENSMUSG00000058568	0	0	0	0	0	0
ENSMUSG00000058569	420	597	510	492	678	465
ENSMUSG00000098011	0	0	0	0	0	0
ENSMUSG00000058567	2	5	3	5	5	2
ENSMUSG00000073862	0	0	0	0	0	0
ENSMUSG00000021583	1124	1303	1330	867	1370	709
ENSMUSG00000106510	0	0	0	0	0	0
ENSMUSG00000021587	0	4	0	2	0	0
ENSMUSG00000116538	0	0	0	0	0	0
ENSMUSG00000021585	719	959	859	961	1072	622
ENSMUSG00000116536	0	0	2	0	3	1
ENSMUSG00000116537	0	0	0	0	0	0
ENSMUSG00000116534	2	0	0	1	0	3
ENSMUSG00000021589	198	289	235	133	212	101
ENSMUSG00000116532	0	0	0	0	0	1
ENSMUSG00000116533	0	0	0	0	0	0
ENSMUSG00000079808	0	0	0	0	2	0
ENSMUSG00000116531	0	0	0	0	0	0
ENSMUSG00000115350	0	0	0	0	0	0
ENSMUSG00000104900	26	33	23	47	75	28
ENSMUSG00000104901	0	0	0	0	0	0
ENSMUSG00000106513	0	0	0	0	0	0
ENSMUSG00000081345	0	0	0	0	0	0
ENSMUSG00000104902	2	0	0	0	0	0
ENSMUSG00000118555	20	25	16	18	39	17
ENSMUSG00000022085	0	0	0	0	0	0
ENSMUSG00000081343	0	0	0	0	0	0
ENSMUSG00000115357	0	0	0	0	0	0
ENSMUSG00000079034	0	0	0	0	0	0
ENSMUSG00000070075	0	0	0	0	0	0
ENSMUSG00000088342	0	0	0	0	0	0
ENSMUSG00000030889	0	0	0	2	0	0
ENSMUSG00000030888	82	108	124	127	150	80
ENSMUSG00000086190	0	0	0	0	0	0
ENSMUSG00000086191	0	0	0	0	0	0
ENSMUSG00000086196	0	0	0	0	0	0
ENSMUSG00000086197	0	0	0	0	0	0
ENSMUSG00000086194	0	0	0	0	0	0
ENSMUSG00000086195	0	0	0	0	2	0
ENSMUSG00000030881	72	40	131	98	116	101
ENSMUSG00000026753	1107	1862	1029	934	1206	681
ENSMUSG00000026750	522	553	686	395	487	230
ENSMUSG00000026751	0	0	0	0	0	0
ENSMUSG00000030884	811	764	1064	475	818	242
ENSMUSG00000026754	230	195	267	285	424	259
ENSMUSG00000026755	349	371	337	297	472	279
ENSMUSG00000059218	0	0	0	0	0	0
ENSMUSG00000070072	0	0	0	0	0	4
ENSMUSG00000093363	0	0	0	0	0	0
ENSMUSG00000059213	0	0	0	0	0	0
ENSMUSG00000115355	0	0	0	0	0	0
ENSMUSG00000074846	8	26	16	1	18	17
ENSMUSG00000093362	0	0	0	0	0	0
ENSMUSG00000075833	0	0	0	0	1	0
ENSMUSG00000075832	0	0	0	0	0	0
ENSMUSG00000075837	0	0	0	0	0	0
ENSMUSG00000070078	0	0	0	0	0	0
ENSMUSG00000115354	2	2	0	3	2	0
ENSMUSG00000090996	0	0	0	0	0	0
ENSMUSG00000086224	0	0	0	8	3	0
ENSMUSG00000086225	0	0	0	0	0	0
ENSMUSG00000086226	0	0	0	0	0	0
ENSMUSG00000086227	0	0	0	0	0	0
ENSMUSG00000086220	0	0	0	0	0	0
ENSMUSG00000086221	0	0	0	0	0	0
ENSMUSG00000086222	0	0	0	0	0	0
ENSMUSG00000083954	0	0	0	0	0	0
ENSMUSG00000086228	4	2	5	3	0	5
ENSMUSG00000003824	10	9	12	14	16	5
ENSMUSG00000081643	22	26	27	23	21	24
ENSMUSG00000081642	26	17	27	7	14	5
ENSMUSG00000081641	0	0	0	0	0	0
ENSMUSG00000081640	9	7	11	1	9	4
ENSMUSG00000081647	0	0	0	0	0	0
ENSMUSG00000081646	0	0	0	0	0	0
ENSMUSG00000081649	0	0	0	0	0	0
ENSMUSG00000081648	0	4	6	0	3	0
ENSMUSG00000094678	2	1	0	0	0	0
ENSMUSG00000085552	0	0	0	0	0	0
ENSMUSG00000085551	0	0	0	0	0	0
ENSMUSG00000085556	0	0	0	0	0	0
ENSMUSG00000085555	0	0	0	0	0	0
ENSMUSG00000004446	105	122	139	98	124	77
ENSMUSG00000098550	0	1	1	0	1	1
ENSMUSG00000094672	0	0	0	0	0	2
ENSMUSG00000094673	0	0	0	0	0	0
ENSMUSG00000098555	0	0	0	0	0	0
ENSMUSG00000094675	0	0	0	0	0	0
ENSMUSG00000098557	578	1072	662	1582	1862	1571
ENSMUSG00000094677	0	0	0	0	0	0
ENSMUSG00000028937	50	83	75	56	81	74
ENSMUSG00000108628	3	6	5	1	1	1
ENSMUSG00000089416	0	0	0	0	0	0
ENSMUSG00000089417	734	487	962	1439	1947	986
ENSMUSG00000089414	0	0	0	0	0	0
ENSMUSG00000089415	0	0	0	0	0	0
ENSMUSG00000089413	0	0	0	0	0	0
ENSMUSG00000089410	0	0	0	0	0	0
ENSMUSG00000047161	0	4	0	0	0	2
ENSMUSG00000077090	0	0	0	0	0	0
ENSMUSG00000077096	0	0	0	0	0	0
ENSMUSG00000089418	0	0	0	0	0	0
ENSMUSG00000085885	0	0	0	0	0	0
ENSMUSG00000085884	0	0	0	0	0	0
ENSMUSG00000085887	2	0	3	0	3	0
ENSMUSG00000085886	3	2	1	1	4	5
ENSMUSG00000085881	4	5	0	4	2	2
ENSMUSG00000085880	0	0	0	0	0	2
ENSMUSG00000085883	0	0	0	0	0	0
ENSMUSG00000085882	36	26	57	20	31	35
ENSMUSG00000085889	0	0	0	0	0	0
ENSMUSG00000085888	0	0	0	0	0	0
ENSMUSG00000029919	27	20	30	247	226	125
ENSMUSG00000029918	100	172	100	76	117	59
ENSMUSG00000029915	5	4	4	22	58	33
ENSMUSG00000029917	0	0	0	0	0	0
ENSMUSG00000029916	81	74	107	131	149	95
ENSMUSG00000029911	232	185	241	256	352	175
ENSMUSG00000029910	42	46	21	107	121	63
ENSMUSG00000029913	11	14	12	38	27	25
ENSMUSG00000077549	4	3	4	4	4	4
ENSMUSG00000070527	4	9	6	6	16	2
ENSMUSG00000077545	0	0	0	0	0	0
ENSMUSG00000077547	0	0	0	0	0	0
ENSMUSG00000077546	0	0	0	0	0	0
ENSMUSG00000077541	0	0	0	0	0	0
ENSMUSG00000077543	0	0	0	0	0	0
ENSMUSG00000077542	4	2	2	4	3	1
ENSMUSG00000095108	0	0	0	0	0	0
ENSMUSG00000084682	0	0	0	0	0	0
ENSMUSG00000084683	0	0	0	0	0	0
ENSMUSG00000084684	0	0	0	0	0	0
ENSMUSG00000084686	2	2	1	2	4	1
ENSMUSG00000095101	0	1	0	0	0	1
ENSMUSG00000006179	0	0	0	0	0	0
ENSMUSG00000095103	0	0	0	0	0	0
ENSMUSG00000095102	0	0	0	0	0	0
ENSMUSG00000095105	0	7	4	5	7	7
ENSMUSG00000095104	0	0	0	0	0	0
ENSMUSG00000095107	0	0	0	0	0	0
ENSMUSG00000098083	0	0	0	0	0	0
ENSMUSG00000098082	0	0	0	0	0	0
ENSMUSG00000098081	0	0	0	0	0	0
ENSMUSG00000098080	0	0	0	0	0	0
ENSMUSG00000098087	0	0	0	0	0	0
ENSMUSG00000035273	70	175	93	152	160	114
ENSMUSG00000098085	0	0	0	0	0	0
ENSMUSG00000098084	0	0	0	0	0	0
ENSMUSG00000043263	54	80	39	159	205	170
ENSMUSG00000043262	252	260	282	238	296	143
ENSMUSG00000098089	0	0	0	0	0	0
ENSMUSG00000098088	0	0	0	0	0	0
ENSMUSG00000043267	1	0	0	0	0	0
ENSMUSG00000080590	0	0	0	0	0	1
ENSMUSG00000080592	0	0	0	0	0	0
ENSMUSG00000080594	0	0	0	0	0	0
ENSMUSG00000080595	0	0	0	0	0	0
ENSMUSG00000115110	0	0	0	0	0	0
ENSMUSG00000080597	0	0	0	0	0	1
ENSMUSG00000026047	59	42	62	70	76	38
ENSMUSG00000073245	0	0	0	0	0	0
ENSMUSG00000035279	0	0	0	17	13	6
ENSMUSG00000035278	74	85	75	74	73	45
ENSMUSG00000044533	1883	3058	2459	789	1191	552
ENSMUSG00000034435	659	699	730	414	614	359
ENSMUSG00000034437	7	22	9	9	18	18
ENSMUSG00000034430	235	216	242	179	275	152
ENSMUSG00000083489	0	0	0	0	0	0
ENSMUSG00000083488	0	0	0	0	0	0
ENSMUSG00000083487	0	0	0	0	0	0
ENSMUSG00000083486	0	0	0	0	0	0
ENSMUSG00000083485	0	0	0	0	0	0
ENSMUSG00000083484	0	0	0	0	0	0
ENSMUSG00000034438	29	37	50	113	148	78
ENSMUSG00000083482	1	0	0	1	0	1
ENSMUSG00000083481	24	33	14	17	30	12
ENSMUSG00000074011	0	0	0	0	0	0
ENSMUSG00000023057	213	175	248	201	357	114
ENSMUSG00000102912	2	0	7	0	0	4
ENSMUSG00000112988	0	0	0	0	0	0
ENSMUSG00000100628	0	0	0	0	0	0
ENSMUSG00000044538	0	0	0	0	0	0
ENSMUSG00000087908	0	0	0	0	0	0
ENSMUSG00000087909	0	0	0	0	0	0
ENSMUSG00000087904	18	13	6	5	12	2
ENSMUSG00000087905	0	0	0	2	0	0
ENSMUSG00000087902	0	0	0	0	0	0
ENSMUSG00000087903	0	0	0	0	0	0
ENSMUSG00000113490	0	0	0	0	0	0
ENSMUSG00000053914	0	0	0	0	0	0
ENSMUSG00000053916	45	63	44	75	95	40
ENSMUSG00000017723	0	17	11	10	15	0
ENSMUSG00000017721	201	265	339	236	259	213
ENSMUSG00000017720	0	0	0	0	0	0
ENSMUSG00000112981	0	0	0	0	0	0
ENSMUSG00000017724	0	0	0	0	0	0
ENSMUSG00000009356	0	0	0	0	0	0
ENSMUSG00000009350	0	0	0	0	0	0
ENSMUSG00000110899	0	0	0	0	6	0
ENSMUSG00000095335	0	0	0	0	0	4
ENSMUSG00000015474	232	291	252	178	293	187
ENSMUSG00000011267	3	0	0	0	4	3
ENSMUSG00000078816	0	0	0	0	0	0
ENSMUSG00000078817	298	285	280	56	105	44
ENSMUSG00000078815	0	0	0	0	0	0
ENSMUSG00000078812	2353	3573	2592	2158	2741	1889
ENSMUSG00000015478	473	738	456	274	384	293
ENSMUSG00000078810	0	9	3	3	4	0
ENSMUSG00000099758	0	0	0	0	0	0
ENSMUSG00000099759	10	9	5	3	10	8
ENSMUSG00000110894	18	19	17	44	41	45
ENSMUSG00000046323	0	0	0	4	9	0
ENSMUSG00000099750	0	0	0	0	0	0
ENSMUSG00000099751	0	0	0	0	0	0
ENSMUSG00000099752	0	0	0	0	0	0
ENSMUSG00000099753	0	0	0	0	0	0
ENSMUSG00000099754	0	0	0	0	0	0
ENSMUSG00000099755	0	0	0	0	0	0
ENSMUSG00000099756	0	0	0	0	0	0
ENSMUSG00000099757	36	28	34	58	129	100
ENSMUSG00000097004	0	0	0	0	0	0
ENSMUSG00000050296	0	0	0	0	0	0
ENSMUSG00000075165	0	0	0	0	0	0
ENSMUSG00000050295	13	18	9	19	7	9
ENSMUSG00000093509	0	0	0	0	0	0
ENSMUSG00000027404	141	287	198	161	237	138
ENSMUSG00000093507	4	0	1	0	3	0
ENSMUSG00000093505	0	0	0	2	2	0
ENSMUSG00000093504	0	0	0	0	0	0
ENSMUSG00000093503	0	0	0	0	0	0
ENSMUSG00000093502	0	0	0	0	0	0
ENSMUSG00000050299	173	290	161	94	104	82
ENSMUSG00000027406	1033	1167	1129	497	909	421
ENSMUSG00000097619	2	0	3	0	4	0
ENSMUSG00000097617	0	10	3	11	12	9
ENSMUSG00000097616	74	65	55	64	84	38
ENSMUSG00000097615	15	5	10	4	12	5
ENSMUSG00000097613	0	0	5	2	7	0
ENSMUSG00000097612	0	0	0	5	5	0
ENSMUSG00000100231	0	0	0	0	0	0
ENSMUSG00000075160	0	0	0	0	0	0
ENSMUSG00000075163	0	0	0	0	0	0
ENSMUSG00000112028	0	0	0	0	0	0
ENSMUSG00000041138	0	0	0	0	0	0
ENSMUSG00000112020	0	0	0	0	4	2
ENSMUSG00000000003	0	0	0	0	0	0
ENSMUSG00000041133	400	360	562	294	403	180
ENSMUSG00000112023	30	43	51	502	664	401
ENSMUSG00000112024	0	0	0	0	0	0
ENSMUSG00000041134	398	701	431	402	586	380
ENSMUSG00000112026	2	2	0	2	2	0
ENSMUSG00000112027	4	7	9	6	5	4
ENSMUSG00000027409	0	0	0	0	0	0
ENSMUSG00000016921	1807	1888	1879	1833	2779	1114
ENSMUSG00000027408	9	28	0	78	73	58
ENSMUSG00000064923	33	50	45	29	102	77
ENSMUSG00000014402	298	336	353	277	360	175
ENSMUSG00000058603	79	122	96	36	65	26
ENSMUSG00000064927	34	14	40	29	20	20
ENSMUSG00000064926	0	0	0	0	0	0
ENSMUSG00000058607	1	0	0	0	0	0
ENSMUSG00000090346	2	4	6	0	0	0
ENSMUSG00000064928	0	0	0	0	0	0
ENSMUSG00000090341	0	0	0	0	0	0
ENSMUSG00000090342	2	2	0	6	7	0
ENSMUSG00000055401	114	147	135	84	101	78
ENSMUSG00000055403	0	0	0	0	0	0
ENSMUSG00000055407	1	0	0	3	11	5
ENSMUSG00000055408	0	0	0	0	0	0
ENSMUSG00000055409	0	0	0	0	0	0
ENSMUSG00000050439	0	0	0	0	0	0
ENSMUSG00000115559	0	0	0	0	0	0
ENSMUSG00000115558	0	0	0	0	0	0
ENSMUSG00000115551	0	0	0	0	0	0
ENSMUSG00000115550	0	0	0	0	0	0
ENSMUSG00000115553	0	0	0	0	0	0
ENSMUSG00000115552	0	0	0	0	0	0
ENSMUSG00000115555	37	45	69	64	69	18
ENSMUSG00000115554	0	0	0	0	0	0
ENSMUSG00000115557	0	0	0	0	0	0
ENSMUSG00000115556	0	0	0	0	0	0
ENSMUSG00000051527	0	3	2	2	2	1
ENSMUSG00000095562	0	0	0	0	0	0
ENSMUSG00000051528	0	0	0	0	0	0
ENSMUSG00000109165	14	11	15	14	25	21
ENSMUSG00000109164	0	0	0	0	0	0
ENSMUSG00000109167	0	0	0	0	0	1
ENSMUSG00000109166	0	0	0	0	0	0
ENSMUSG00000109161	0	0	0	0	0	0
ENSMUSG00000109160	0	0	0	0	0	0
ENSMUSG00000109163	0	0	0	0	0	0
ENSMUSG00000109162	4	0	1	0	0	0
ENSMUSG00000109169	0	0	0	0	0	0
ENSMUSG00000109168	0	0	0	0	0	0
ENSMUSG00000113863	0	0	0	0	0	0
ENSMUSG00000113862	0	0	1	0	0	0
ENSMUSG00000113861	12	8	6	6	11	6
ENSMUSG00000113860	0	0	0	0	0	0
ENSMUSG00000113867	0	0	0	0	0	0
ENSMUSG00000113866	0	0	0	0	0	0
ENSMUSG00000113865	1	0	3	1	0	1
ENSMUSG00000113864	87	78	98	116	141	72
ENSMUSG00000113869	91	75	106	88	116	60
ENSMUSG00000113868	0	0	0	0	0	0
ENSMUSG00000045678	0	0	0	0	0	0
ENSMUSG00000094995	0	0	0	0	0	0
ENSMUSG00000040771	207	213	215	151	172	106
ENSMUSG00000094997	0	0	0	0	0	0
ENSMUSG00000115080	0	0	0	0	0	0
ENSMUSG00000094991	0	0	0	0	0	0
ENSMUSG00000115086	0	0	0	0	0	0
ENSMUSG00000094993	0	0	0	0	0	0
ENSMUSG00000100196	0	0	0	0	0	0
ENSMUSG00000115089	0	0	0	0	0	0
ENSMUSG00000115088	0	0	0	0	0	0
ENSMUSG00000094999	0	0	0	0	0	0
ENSMUSG00000094998	0	0	0	0	0	0
ENSMUSG00000111708	0	0	0	0	0	0
ENSMUSG00000111709	25	8	17	163	179	87
ENSMUSG00000001657	0	0	0	0	0	0
ENSMUSG00000056174	5	12	15	4	14	0
ENSMUSG00000109252	0	0	0	0	0	0
ENSMUSG00000111700	0	0	0	0	0	0
ENSMUSG00000100193	0	0	0	0	0	0
ENSMUSG00000111702	0	0	0	0	0	0
ENSMUSG00000111703	0	0	0	0	0	0
ENSMUSG00000111704	0	0	0	0	0	0
ENSMUSG00000113277	0	0	0	0	0	1
ENSMUSG00000064574	0	0	0	0	0	0
ENSMUSG00000113274	0	0	0	0	0	0
ENSMUSG00000103360	32	23	35	56	79	56
ENSMUSG00000090128	0	0	0	1	0	0
ENSMUSG00000100190	0	0	0	0	0	0
ENSMUSG00000109256	0	0	0	0	0	0
ENSMUSG00000105806	0	0	0	0	0	0
ENSMUSG00000105807	0	0	0	0	0	0
ENSMUSG00000105804	136	121	157	241	246	166
ENSMUSG00000103362	0	0	0	0	0	0
ENSMUSG00000105802	0	0	0	0	0	0
ENSMUSG00000105803	0	0	0	1	0	0
ENSMUSG00000105800	0	0	0	0	0	0
ENSMUSG00000105801	78	71	84	120	197	101
ENSMUSG00000057802	24	9	17	19	18	13
ENSMUSG00000064570	0	0	0	0	0	0
ENSMUSG00000057801	0	0	0	0	0	0
ENSMUSG00000105808	1	1	1	0	0	0
ENSMUSG00000105809	0	0	0	0	0	0
ENSMUSG00000012126	0	0	0	0	0	0
ENSMUSG00000012123	4	0	0	19	0	9
ENSMUSG00000025269	292	213	255	347	444	269
ENSMUSG00000025268	10	38	29	59	74	29
ENSMUSG00000025266	342	546	442	422	600	287
ENSMUSG00000025265	10	40	26	16	10	27
ENSMUSG00000025264	150	182	118	136	154	115
ENSMUSG00000109259	0	0	0	0	0	0
ENSMUSG00000025261	3807	3171	5154	3585	4961	2693
ENSMUSG00000025260	329	366	347	108	227	108
ENSMUSG00000094330	1	0	0	0	0	0
ENSMUSG00000094335	0	0	0	0	0	0
ENSMUSG00000091122	0	0	0	0	0	0
ENSMUSG00000094337	0	0	0	0	0	0
ENSMUSG00000094336	2	3	4	3	2	2
ENSMUSG00000094338	2	3	2	3	7	9
ENSMUSG00000088167	0	0	0	0	0	0
ENSMUSG00000091129	0	0	0	0	0	0
ENSMUSG00000065328	0	0	0	0	0	0
ENSMUSG00000065329	0	0	0	0	0	0
ENSMUSG00000065322	0	0	0	0	0	0
ENSMUSG00000060131	26	48	27	153	190	109
ENSMUSG00000065320	0	0	0	0	0	0
ENSMUSG00000065321	0	0	0	0	0	0
ENSMUSG00000065327	19	34	27	19	17	17
ENSMUSG00000109999	0	0	0	0	0	0
ENSMUSG00000047203	0	0	0	0	0	0
ENSMUSG00000047205	0	10	0	4	4	2
ENSMUSG00000047207	0	0	0	0	0	0
ENSMUSG00000024725	238	400	338	315	417	196
ENSMUSG00000097979	19	19	32	16	28	14
ENSMUSG00000102507	0	0	0	0	0	0
ENSMUSG00000097972	0	0	0	0	0	0
ENSMUSG00000097973	0	0	1	1	1	0
ENSMUSG00000097970	15	4	15	6	14	9
ENSMUSG00000054079	97	105	134	117	168	94
ENSMUSG00000097976	0	0	0	0	0	0
ENSMUSG00000067787	503	538	562	463	450	376
ENSMUSG00000097974	14	26	25	5	14	11
ENSMUSG00000097975	0	0	0	0	0	0
ENSMUSG00000082609	45	44	39	17	37	14
ENSMUSG00000109990	0	0	0	0	0	0
ENSMUSG00000053279	7030	8011	6961	5952	10336	3937
ENSMUSG00000088168	0	2	6	0	2	2
ENSMUSG00000109839	0	0	0	0	0	0
ENSMUSG00000109838	0	0	0	0	0	0
ENSMUSG00000102500	0	1	0	0	0	0
ENSMUSG00000108022	147	145	165	121	159	109
ENSMUSG00000109833	0	0	0	0	0	0
ENSMUSG00000109832	0	0	0	0	0	0
ENSMUSG00000109831	0	0	0	0	0	0
ENSMUSG00000102501	0	0	0	0	0	0
ENSMUSG00000109837	0	0	0	0	0	0
ENSMUSG00000109835	0	0	0	0	0	0
ENSMUSG00000109834	0	0	0	0	0	0
ENSMUSG00000068324	20	32	25	10	11	8
ENSMUSG00000068327	0	0	0	0	0	0
ENSMUSG00000068323	0	0	0	0	0	0
ENSMUSG00000046999	0	5	0	0	5	2
ENSMUSG00000068329	43	74	95	55	77	46
ENSMUSG00000068328	619	822	774	407	484	387
ENSMUSG00000110079	47	28	51	59	78	23
ENSMUSG00000110078	0	0	0	0	0	0
ENSMUSG00000106388	0	0	0	0	0	0
ENSMUSG00000106389	0	0	0	0	0	0
ENSMUSG00000106384	27	14	13	18	47	25
ENSMUSG00000110070	0	0	0	0	0	0
ENSMUSG00000110073	0	0	0	0	0	0
ENSMUSG00000110072	0	0	0	0	0	0
ENSMUSG00000106380	0	0	0	0	0	0
ENSMUSG00000106381	0	0	0	0	0	0
ENSMUSG00000106382	0	0	0	0	0	0
ENSMUSG00000106383	7	8	23	24	23	14
ENSMUSG00000099906	0	0	0	0	0	0
ENSMUSG00000064493	1	36	4	7	8	21
ENSMUSG00000064492	1	0	0	0	1	2
ENSMUSG00000064491	2	2	2	0	3	1
ENSMUSG00000063442	1	1	0	0	2	0
ENSMUSG00000063445	19	30	16	21	36	26
ENSMUSG00000064496	0	0	0	0	0	0
ENSMUSG00000064495	0	1	5	0	1	3
ENSMUSG00000063446	3	9	1	2	2	5
ENSMUSG00000076946	0	0	0	0	0	1
ENSMUSG00000076944	0	0	0	0	0	0
ENSMUSG00000076940	0	0	0	0	0	0
ENSMUSG00000076941	0	1	0	0	1	1
ENSMUSG00000070522	10	17	10	13	16	19
ENSMUSG00000076948	0	0	0	0	0	0
ENSMUSG00000076949	0	0	1	1	0	1
ENSMUSG00000100979	0	0	0	0	0	0
ENSMUSG00000100978	0	0	0	0	0	0
ENSMUSG00000066438	0	2	0	0	0	0
ENSMUSG00000100971	0	0	0	0	0	0
ENSMUSG00000100970	0	0	0	0	0	0
ENSMUSG00000100973	0	0	0	0	0	0
ENSMUSG00000100972	0	0	0	0	0	0
ENSMUSG00000100975	32	19	32	10	22	15
ENSMUSG00000100974	0	0	0	0	0	0
ENSMUSG00000100977	0	0	0	0	0	0
ENSMUSG00000100976	0	0	0	0	0	0
ENSMUSG00000096304	0	0	0	0	0	0
ENSMUSG00000118167	2	1	0	0	1	0
ENSMUSG00000092476	0	0	0	0	0	0
ENSMUSG00000092477	0	0	0	0	0	0
ENSMUSG00000092470	0	12	0	0	81	2
ENSMUSG00000092471	3	0	15	15	14	0
ENSMUSG00000092472	0	0	0	0	0	0
ENSMUSG00000092473	0	0	0	0	0	0
ENSMUSG00000092313	0	0	0	0	0	0
ENSMUSG00000019932	0	0	0	0	0	0
ENSMUSG00000019933	0	0	0	0	0	0
ENSMUSG00000019935	124	154	153	78	172	87
ENSMUSG00000019936	0	0	0	0	0	0
ENSMUSG00000100888	0	0	0	0	0	0
ENSMUSG00000107596	5	3	3	2	0	0
ENSMUSG00000070469	1	6	4	18	14	6
ENSMUSG00000103779	9	14	12	4	35	19
ENSMUSG00000064145	483	384	549	356	473	318
ENSMUSG00000020346	499	536	628	595	727	468
ENSMUSG00000064147	0	0	0	0	0	0
ENSMUSG00000103775	0	0	2	0	0	0
ENSMUSG00000064141	7	19	12	6	11	0
ENSMUSG00000064140	0	0	0	0	0	0
ENSMUSG00000103770	0	0	0	0	0	0
ENSMUSG00000070460	0	0	0	0	0	0
ENSMUSG00000053490	0	0	0	0	0	0
ENSMUSG00000107595	0	0	0	0	0	0
ENSMUSG00000118161	73	113	72	44	46	66
ENSMUSG00000053499	0	0	0	0	0	0
ENSMUSG00000107593	0	0	0	0	0	0
ENSMUSG00000107479	0	0	0	0	0	0
ENSMUSG00000084732	0	0	0	0	0	0
ENSMUSG00000107475	0	0	0	0	0	0
ENSMUSG00000102643	0	0	0	0	0	0
ENSMUSG00000107477	14	18	14	24	19	0
ENSMUSG00000107476	17	15	30	37	38	39
ENSMUSG00000107471	0	0	0	0	0	0
ENSMUSG00000107470	25	40	44	34	43	18
ENSMUSG00000107473	0	0	0	0	0	0
ENSMUSG00000107472	28	7	28	28	33	16
ENSMUSG00000054728	27	31	17	39	39	15
ENSMUSG00000054723	122	196	144	111	95	82
ENSMUSG00000054720	207	363	176	161	257	178
ENSMUSG00000054727	0	0	0	0	0	0
ENSMUSG00000079806	0	0	0	0	0	0
ENSMUSG00000117939	0	2	4	2	1	2
ENSMUSG00000117938	0	0	0	0	0	0
ENSMUSG00000102642	60	74	78	130	190	125
ENSMUSG00000117935	15	15	8	11	24	8
ENSMUSG00000117934	0	0	0	0	0	0
ENSMUSG00000117937	1	1	1	0	1	0
ENSMUSG00000117936	0	0	0	0	0	0
ENSMUSG00000117931	0	0	0	0	0	0
ENSMUSG00000117930	0	0	0	0	0	0
ENSMUSG00000117933	0	0	0	0	0	0
ENSMUSG00000054622	16	8	8	20	23	21
ENSMUSG00000036744	0	0	0	0	0	0
ENSMUSG00000036745	81	149	67	72	108	77
ENSMUSG00000099253	0	0	0	0	0	0
ENSMUSG00000099252	1	0	0	0	0	0
ENSMUSG00000099255	0	0	0	0	0	0
ENSMUSG00000096202	0	0	0	0	0	0
ENSMUSG00000099257	0	0	0	0	0	0
ENSMUSG00000036743	15	19	17	6	30	11
ENSMUSG00000099259	0	1	1	1	1	0
ENSMUSG00000099258	0	0	0	1	0	0
ENSMUSG00000033510	2	0	0	0	0	0
ENSMUSG00000036748	48	44	54	54	77	49
ENSMUSG00000036749	0	0	0	0	0	0
ENSMUSG00000096209	0	0	0	0	0	0
ENSMUSG00000073867	45	50	74	40	58	29
ENSMUSG00000079800	0	0	0	0	0	0
ENSMUSG00000116539	0	0	0	0	0	0
ENSMUSG00000113030	0	0	0	1	0	1
ENSMUSG00000113031	0	0	0	0	0	0
ENSMUSG00000116044	0	0	0	0	0	0
ENSMUSG00000113033	0	0	0	0	0	0
ENSMUSG00000113034	0	0	0	0	0	0
ENSMUSG00000113035	0	3	0	7	10	0
ENSMUSG00000116040	0	0	0	0	0	0
ENSMUSG00000116041	7	12	7	8	8	5
ENSMUSG00000113038	0	0	0	0	0	0
ENSMUSG00000062797	195	248	156	183	249	106
ENSMUSG00000062794	4	7	8	7	10	7
ENSMUSG00000115458	4	4	13	3	4	6
ENSMUSG00000062793	0	0	0	0	0	0
ENSMUSG00000116048	0	0	0	0	0	519
ENSMUSG00000062791	0	0	0	0	0	0
ENSMUSG00000062421	108	218	5	204	235	174
ENSMUSG00000116535	0	0	0	0	0	0
ENSMUSG00000062426	0	0	0	0	0	0
ENSMUSG00000019066	105	126	137	212	178	114
ENSMUSG00000116530	0	0	0	0	0	0
ENSMUSG00000035498	70	105	63	98	74	47
ENSMUSG00000091462	1	1	1	1	1	1
ENSMUSG00000101731	0	0	0	0	0	0
ENSMUSG00000091460	38	78	66	23	30	22
ENSMUSG00000101733	0	0	0	0	0	0
ENSMUSG00000101734	0	0	0	0	0	0
ENSMUSG00000101735	0	1	0	0	0	0
ENSMUSG00000101736	0	0	0	0	0	0
ENSMUSG00000101737	0	0	0	0	0	0
ENSMUSG00000101739	0	0	0	0	0	0
ENSMUSG00000055891	0	0	0	0	0	0
ENSMUSG00000055897	102	125	150	164	236	123
ENSMUSG00000055895	0	0	0	0	0	0
ENSMUSG00000108012	0	0	0	0	0	0
ENSMUSG00000108013	0	0	0	0	0	0
ENSMUSG00000108010	0	0	0	0	0	0
ENSMUSG00000108011	0	0	0	0	0	0
ENSMUSG00000071738	0	0	0	0	0	0
ENSMUSG00000108017	0	0	0	0	0	0
ENSMUSG00000108014	0	1	1	1	1	1
ENSMUSG00000108015	0	0	0	0	0	0
ENSMUSG00000108018	0	0	0	0	0	0
ENSMUSG00000108019	22	16	9	13	8	10
ENSMUSG00000060499	0	0	0	0	0	0
ENSMUSG00000097154	10	7	11	6	16	12
ENSMUSG00000097155	0	0	0	0	0	0
ENSMUSG00000097156	0	0	0	0	0	0
ENSMUSG00000097157	0	0	0	0	0	0
ENSMUSG00000097150	13	14	9	12	34	9
ENSMUSG00000111381	0	0	0	0	0	0
ENSMUSG00000028444	10	30	15	10	19	17
ENSMUSG00000080500	0	0	0	0	0	0
ENSMUSG00000028445	114	194	117	90	195	142
ENSMUSG00000112341	1	4	0	4	2	0
ENSMUSG00000112340	0	0	0	0	0	0
ENSMUSG00000112343	0	0	0	0	0	0
ENSMUSG00000112342	1	1	2	0	2	1
ENSMUSG00000031918	325	384	405	318	466	255
ENSMUSG00000031919	0	0	0	0	0	0
ENSMUSG00000112347	0	0	4	1	7	0
ENSMUSG00000112346	10	23	23	23	10	20
ENSMUSG00000112349	1	0	1	0	1	1
ENSMUSG00000112348	0	0	0	0	0	0
ENSMUSG00000031916	204	227	302	272	348	184
ENSMUSG00000031917	120	114	107	95	189	91
ENSMUSG00000031910	0	0	5	0	0	0
ENSMUSG00000031913	117	170	162	143	171	116
ENSMUSG00000049349	0	0	0	0	0	0
ENSMUSG00000038637	42	28	26	17	12	30
ENSMUSG00000001095	22	28	28	0	0	0
ENSMUSG00000038633	856	1161	1021	789	990	605
ENSMUSG00000038630	0	0	0	0	0	0
ENSMUSG00000030359	39884	32215	51552	16018	30669	15463
ENSMUSG00000030357	556	783	861	636	970	528
ENSMUSG00000030351	0	5	0	0	0	0
ENSMUSG00000030350	0	0	0	0	0	0
ENSMUSG00000030353	19	9	11	14	12	0
ENSMUSG00000030352	385	504	543	385	533	403
ENSMUSG00000104818	0	0	0	0	0	0
ENSMUSG00000104819	0	0	0	0	0	0
ENSMUSG00000104816	0	0	0	0	1	1
ENSMUSG00000104817	0	0	0	0	0	0
ENSMUSG00000104814	81	35	73	111	134	67
ENSMUSG00000104815	0	0	0	0	0	0
ENSMUSG00000104812	0	0	0	0	0	0
ENSMUSG00000104813	0	0	0	0	1	0
ENSMUSG00000104810	0	3	2	0	0	0
ENSMUSG00000104811	0	0	0	0	0	0
ENSMUSG00000098332	24	42	46	41	72	27
ENSMUSG00000102722	0	1	2	2	0	0
ENSMUSG00000073460	8	16	10	11	22	11
ENSMUSG00000073468	210	192	193	200	345	192
ENSMUSG00000089224	0	0	0	0	0	0
ENSMUSG00000070606	0	0	0	0	0	0
ENSMUSG00000089227	0	0	0	0	0	0
ENSMUSG00000049694	0	0	0	0	0	0
ENSMUSG00000084610	0	0	0	0	0	0
ENSMUSG00000049690	15	21	25	14	29	16
ENSMUSG00000049691	0	0	0	0	0	0
ENSMUSG00000049692	0	0	0	0	0	0
ENSMUSG00000106683	0	0	0	0	0	0
ENSMUSG00000035329	227	231	207	189	304	173
ENSMUSG00000035325	1387	1437	1840	1631	2167	1259
ENSMUSG00000070605	116	140	131	195	225	101
ENSMUSG00000026950	905	497	1143	350	731	265
ENSMUSG00000075704	123	158	169	75	94	56
ENSMUSG00000075707	0	0	0	0	0	0
ENSMUSG00000075706	825	1131	983	953	1108	584
ENSMUSG00000075701	310	305	362	262	347	211
ENSMUSG00000023707	99	124	118	61	97	68
ENSMUSG00000026956	31	57	47	219	209	128
ENSMUSG00000075702	6	15	14	19	13	5
ENSMUSG00000026958	62	82	87	72	110	55
ENSMUSG00000026959	0	0	0	0	0	0
ENSMUSG00000108435	22	12	19	8	16	3
ENSMUSG00000056812	16	25	19	20	12	0
ENSMUSG00000043068	72	49	72	37	37	47
ENSMUSG00000056815	0	0	0	0	0	0
ENSMUSG00000043061	159	155	193	221	239	130
ENSMUSG00000043060	0	0	0	0	0	0
ENSMUSG00000043065	16	17	22	23	38	10
ENSMUSG00000043067	1004	1122	1128	744	1257	595
ENSMUSG00000043066	0	0	0	0	0	0
ENSMUSG00000022257	168	229	161	145	164	139
ENSMUSG00000022255	1373	1725	1462	1443	2003	1142
ENSMUSG00000029286	0	0	0	0	0	0
ENSMUSG00000022253	3385	4262	3277	1543	2452	1175
ENSMUSG00000029280	0	0	0	0	0	0
ENSMUSG00000029283	8	9	7	27	36	11
ENSMUSG00000029282	0	0	0	0	0	0
ENSMUSG00000029288	0	0	0	0	0	0
ENSMUSG00000031007	571	805	527	609	765	474
ENSMUSG00000068860	0	0	0	0	0	0
ENSMUSG00000112634	7	4	8	11	10	2
ENSMUSG00000017288	179	181	275	160	229	133
ENSMUSG00000028882	74	73	112	87	112	70
ENSMUSG00000028883	16	28	8	23	25	24
ENSMUSG00000028884	33	47	45	54	87	33
ENSMUSG00000028885	0	0	0	0	13	0
ENSMUSG00000028886	221	267	284	294	364	216
ENSMUSG00000088218	0	0	0	0	0	0
ENSMUSG00000088217	0	0	0	0	0	2
ENSMUSG00000028889	77	105	93	113	142	100
ENSMUSG00000034636	1782	1953	1911	1034	1500	756
ENSMUSG00000088212	0	0	0	0	0	0
ENSMUSG00000088211	0	0	0	0	0	0
ENSMUSG00000048562	0	0	0	0	0	0
ENSMUSG00000102410	0	0	0	0	0	0
ENSMUSG00000102411	185	112	168	258	311	177
ENSMUSG00000102413	0	0	0	0	0	0
ENSMUSG00000102414	0	0	0	0	0	0
ENSMUSG00000102415	60	65	88	78	126	64
ENSMUSG00000102416	0	0	0	0	0	0
ENSMUSG00000102417	2	0	0	0	0	2
ENSMUSG00000102418	0	0	5	37	24	15
ENSMUSG00000102419	60	46	66	130	134	102
ENSMUSG00000029420	0	0	0	0	0	0
ENSMUSG00000029423	0	0	0	0	0	0
ENSMUSG00000029422	674	706	673	746	1184	695
ENSMUSG00000029427	227	207	231	211	287	141
ENSMUSG00000029426	3532	4234	3614	2470	3308	2113
ENSMUSG00000029428	145	188	141	171	235	155
ENSMUSG00000070997	21	13	12	13	11	11
ENSMUSG00000035582	0	0	0	0	0	0
ENSMUSG00000035580	0	0	0	0	0	0
ENSMUSG00000035585	119	180	118	92	105	70
ENSMUSG00000025701	0	0	0	0	2	0
ENSMUSG00000025702	1635	1507	1851	1275	1493	843
ENSMUSG00000034987	0	6	7	12	13	4
ENSMUSG00000034981	4	21	4	12	22	14
ENSMUSG00000021635	196	210	218	217	335	170
ENSMUSG00000021636	123	104	147	125	161	79
ENSMUSG00000032679	479	610	519	242	422	229
ENSMUSG00000021638	352	261	368	214	233	124
ENSMUSG00000021639	69	83	104	103	152	128
ENSMUSG00000032673	87	117	120	83	86	72
ENSMUSG00000032586	0	0	5	5	10	7
ENSMUSG00000074151	261	180	403	407	626	307
ENSMUSG00000032582	912	649	985	1028	1445	751
ENSMUSG00000032583	64	71	102	29	69	38
ENSMUSG00000032580	1003	792	1182	1192	1766	972
ENSMUSG00000111569	0	0	0	0	0	0
ENSMUSG00000074158	61	98	73	61	108	43
ENSMUSG00000032589	0	0	0	4	7	13
ENSMUSG00000087384	0	0	0	0	0	0
ENSMUSG00000098073	0	0	0	0	0	0
ENSMUSG00000086192	0	0	0	0	0	0
ENSMUSG00000042002	0	0	0	0	0	0
ENSMUSG00000046186	0	0	0	0	0	0
ENSMUSG00000045052	0	0	0	0	0	0
ENSMUSG00000045053	0	0	0	3	0	0
ENSMUSG00000086193	0	0	0	0	0	0
ENSMUSG00000082964	0	0	0	0	0	0
ENSMUSG00000114589	0	0	0	0	0	0
ENSMUSG00000114588	0	0	0	0	0	0
ENSMUSG00000114581	0	0	0	0	0	2
ENSMUSG00000114580	0	0	0	0	0	0
ENSMUSG00000114583	0	0	0	2	0	0
ENSMUSG00000114582	0	0	0	0	0	0
ENSMUSG00000114585	0	0	0	0	0	0
ENSMUSG00000114584	16	15	19	28	29	16
ENSMUSG00000114587	0	0	0	0	0	0
ENSMUSG00000114586	0	0	0	0	0	0
ENSMUSG00000030880	125	197	159	209	224	126
ENSMUSG00000064682	77	103	88	149	140	101
ENSMUSG00000117584	0	0	0	0	0	0
ENSMUSG00000117585	6	12	5	2	6	2
ENSMUSG00000087294	0	0	0	0	0	0
ENSMUSG00000087295	0	0	0	0	0	0
ENSMUSG00000087292	0	0	0	0	0	0
ENSMUSG00000087293	0	0	0	0	0	0
ENSMUSG00000087290	0	0	0	0	0	0
ENSMUSG00000117583	0	0	0	0	0	0
ENSMUSG00000033985	171	145	168	73	95	64
ENSMUSG00000033987	0	0	0	0	0	0
ENSMUSG00000033981	0	0	0	0	3	0
ENSMUSG00000117589	1	1	1	0	0	0
ENSMUSG00000033983	34	23	27	25	48	20
ENSMUSG00000087299	8	0	0	0	9	6
ENSMUSG00000088969	0	0	0	0	0	0
ENSMUSG00000030887	0	0	0	0	0	0
ENSMUSG00000088964	0	0	0	0	0	0
ENSMUSG00000088966	0	0	0	0	0	0
ENSMUSG00000088961	0	0	0	0	0	0
ENSMUSG00000088960	0	0	0	0	0	0
ENSMUSG00000007338	214	297	261	169	211	122
ENSMUSG00000086527	0	0	0	0	0	0
ENSMUSG00000044098	392	471	415	323	351	249
ENSMUSG00000086525	0	0	0	0	0	0
ENSMUSG00000086524	0	0	0	0	0	0
ENSMUSG00000086523	0	0	0	0	0	0
ENSMUSG00000086522	0	0	0	0	0	0
ENSMUSG00000086521	0	0	0	0	0	0
ENSMUSG00000106924	0	0	0	0	0	0
ENSMUSG00000044092	9	11	4	13	16	5
ENSMUSG00000086529	0	0	0	0	0	0
ENSMUSG00000086528	0	0	0	0	0	0
ENSMUSG00000102520	0	0	0	0	0	0
ENSMUSG00000117058	0	0	0	0	0	0
ENSMUSG00000117059	0	0	0	0	0	0
ENSMUSG00000117056	5	0	3	0	0	0
ENSMUSG00000117057	0	0	0	0	0	0
ENSMUSG00000117054	0	0	0	0	0	0
ENSMUSG00000117055	0	0	0	0	0	0
ENSMUSG00000117053	0	0	0	0	0	0
ENSMUSG00000117050	0	0	0	0	0	0
ENSMUSG00000117051	0	0	0	0	0	0
ENSMUSG00000075284	198	381	168	453	534	368
ENSMUSG00000075286	0	0	0	0	0	0
ENSMUSG00000075288	0	0	0	0	0	0
ENSMUSG00000075289	12	16	13	11	13	10
ENSMUSG00000107949	4	1	14	3	7	1
ENSMUSG00000070080	0	0	0	1	1	1
ENSMUSG00000024941	171	215	253	202	202	160
ENSMUSG00000024940	25	55	36	102	117	89
ENSMUSG00000024943	542	291	553	383	513	234
ENSMUSG00000024942	141	152	190	134	182	126
ENSMUSG00000024944	23	15	27	22	35	20
ENSMUSG00000024947	113	139	173	136	136	104
ENSMUSG00000021936	644	606	756	673	953	489
ENSMUSG00000024949	903	1003	1142	948	1208	719
ENSMUSG00000024948	112	134	167	96	217	100
ENSMUSG00000083684	0	0	0	0	0	0
ENSMUSG00000105047	0	0	0	0	0	0
ENSMUSG00000102522	0	0	0	0	0	0
ENSMUSG00000079614	797	946	816	611	855	467
ENSMUSG00000108481	0	0	0	0	0	0
ENSMUSG00000059534	384	708	572	264	410	231
ENSMUSG00000021932	40	47	51	78	135	62
ENSMUSG00000087432	0	0	0	0	0	0
ENSMUSG00000087433	0	0	0	0	0	0
ENSMUSG00000051727	8	12	1	23	17	10
ENSMUSG00000051726	0	0	0	0	0	0
ENSMUSG00000051721	68	50	106	67	88	43
ENSMUSG00000087437	0	0	0	0	0	0
ENSMUSG00000051723	15	12	12	11	7	11
ENSMUSG00000087435	0	0	0	0	0	0
ENSMUSG00000043843	0	0	0	0	0	0
ENSMUSG00000098131	0	0	0	0	0	0
ENSMUSG00000079610	46	34	51	51	55	44
ENSMUSG00000051729	0	0	0	0	0	0
ENSMUSG00000051728	0	0	0	0	0	0
ENSMUSG00000080808	0	0	0	0	0	0
ENSMUSG00000080809	0	0	0	0	0	0
ENSMUSG00000080802	0	0	0	0	0	0
ENSMUSG00000080803	0	0	0	0	0	0
ENSMUSG00000080800	0	0	0	0	0	0
ENSMUSG00000102244	0	0	0	0	0	0
ENSMUSG00000080806	0	0	0	0	0	0
ENSMUSG00000080807	0	0	0	0	0	0
ENSMUSG00000080805	0	0	0	0	0	0
ENSMUSG00000005615	1200	1093	1287	1047	1289	871
ENSMUSG00000106595	0	0	0	0	1	0
ENSMUSG00000005610	6799	7345	7591	6174	8483	4438
ENSMUSG00000005611	50	125	50	91	106	69
ENSMUSG00000090665	0	2	0	4	2	8
ENSMUSG00000083686	0	0	0	0	0	0
ENSMUSG00000040576	0	0	0	0	0	0
ENSMUSG00000040570	9	11	9	10	13	0
ENSMUSG00000051098	238	350	244	204	303	154
ENSMUSG00000051095	0	0	0	0	1	0
ENSMUSG00000091821	0	0	0	0	0	0
ENSMUSG00000082523	0	0	0	0	0	0
ENSMUSG00000082520	0	2	4	5	5	2
ENSMUSG00000082527	0	0	0	0	0	0
ENSMUSG00000082526	0	0	0	0	0	0
ENSMUSG00000031429	91	81	70	49	103	38
ENSMUSG00000044231	9	15	16	27	48	23
ENSMUSG00000046932	0	0	0	0	0	0
ENSMUSG00000082528	0	0	0	0	0	0
ENSMUSG00000046934	2	0	4	1	0	0
ENSMUSG00000083680	0	0	0	0	0	0
ENSMUSG00000102526	4	3	7	3	8	2
ENSMUSG00000081976	0	0	0	0	0	0
ENSMUSG00000049098	0	0	0	0	0	0
ENSMUSG00000026548	8	10	4	29	29	19
ENSMUSG00000100101	0	0	0	0	0	0
ENSMUSG00000026542	143	189	241	179	450	240
ENSMUSG00000026547	104	305	117	507	429	367
ENSMUSG00000026546	0	1	4	2	3	2
ENSMUSG00000026544	99	104	89	82	89	64
ENSMUSG00000059395	5	0	4	0	5	0
ENSMUSG00000083683	0	0	0	0	0	0
ENSMUSG00000100103	0	0	0	0	0	0
ENSMUSG00000099321	0	0	0	0	0	0
ENSMUSG00000080558	0	0	0	0	0	0
ENSMUSG00000100104	5	6	5	4	0	4
ENSMUSG00000107337	0	0	0	0	0	0
ENSMUSG00000107334	0	0	0	0	0	0
ENSMUSG00000090779	0	0	0	0	0	0
ENSMUSG00000107335	5	3	4	5	4	2
ENSMUSG00000000326	4965	6240	6842	2849	2875	1987
ENSMUSG00000083682	0	0	0	0	0	0
ENSMUSG00000107946	0	0	0	0	0	0
ENSMUSG00000053360	3	0	0	0	0	2
ENSMUSG00000112914	1	3	2	7	2	6
ENSMUSG00000095809	0	0	0	0	0	0
ENSMUSG00000101397	3645	1836	5664	1859	2784	1435
ENSMUSG00000003617	6516	5842	7691	6045	8527	4717
ENSMUSG00000095802	0	0	0	0	0	0
ENSMUSG00000095804	0	0	0	0	0	0
ENSMUSG00000095805	1	1	1	1	1	2
ENSMUSG00000095806	0	0	0	0	0	0
ENSMUSG00000095807	0	0	0	0	0	0
ENSMUSG00000007107	0	4	0	2	0	0
ENSMUSG00000102242	0	0	0	0	0	0
ENSMUSG00000117856	18	18	16	0	0	4
ENSMUSG00000104777	3	0	0	2	10	4
ENSMUSG00000098328	2	7	1	11	4	7
ENSMUSG00000110801	0	0	0	0	0	0
ENSMUSG00000098326	0	0	0	0	0	0
ENSMUSG00000098327	1	0	1	0	0	0
ENSMUSG00000118060	0	0	0	0	0	0
ENSMUSG00000098325	0	0	1	0	0	0
ENSMUSG00000098322	0	0	0	0	0	0
ENSMUSG00000098323	0	0	0	0	0	0
ENSMUSG00000098320	2	1	0	3	0	0
ENSMUSG00000099322	0	0	0	0	0	0
ENSMUSG00000117671	0	0	0	0	0	0
ENSMUSG00000110804	0	0	0	0	0	0
ENSMUSG00000081847	0	0	0	0	0	0
ENSMUSG00000084275	0	0	0	0	0	0
ENSMUSG00000084274	1	4	6	6	4	1
ENSMUSG00000084277	1	0	1	1	1	1
ENSMUSG00000084276	2	3	2	5	2	2
ENSMUSG00000084271	0	0	0	0	0	0
ENSMUSG00000084270	0	0	0	0	0	0
ENSMUSG00000084273	0	0	0	0	0	0
ENSMUSG00000084272	0	0	0	0	0	0
ENSMUSG00000117851	0	0	0	0	0	0
ENSMUSG00000084279	1	1	0	2	3	2
ENSMUSG00000084278	0	0	0	0	0	0
ENSMUSG00000089609	0	0	0	0	0	0
ENSMUSG00000089608	0	0	0	0	0	0
ENSMUSG00000110808	0	0	0	0	2	0
ENSMUSG00000096141	2	0	1	2	4	2
ENSMUSG00000107125	0	0	0	0	0	0
ENSMUSG00000094733	0	0	0	0	0	0
ENSMUSG00000002059	34	27	43	27	41	41
ENSMUSG00000002058	58	60	63	64	63	40
ENSMUSG00000002057	0	0	0	0	0	0
ENSMUSG00000096144	0	0	0	0	0	0
ENSMUSG00000002055	4	0	3	15	12	8
ENSMUSG00000002052	492	476	688	469	680	420
ENSMUSG00000088554	0	0	0	0	0	0
ENSMUSG00000088555	0	0	0	0	0	0
ENSMUSG00000083728	0	0	0	0	0	0
ENSMUSG00000083729	0	0	0	0	0	0
ENSMUSG00000088550	0	0	0	0	0	0
ENSMUSG00000002550	194	268	185	131	178	137
ENSMUSG00000088552	0	0	0	0	1	1
ENSMUSG00000088553	0	0	0	0	0	0
ENSMUSG00000083722	0	0	0	0	0	0
ENSMUSG00000083723	1	2	1	0	1	0
ENSMUSG00000083720	0	0	0	0	0	0
ENSMUSG00000036606	1579	1701	2270	1163	1351	1098
ENSMUSG00000046062	2088	2026	2136	1685	2578	1520
ENSMUSG00000088559	1	0	0	1	0	1
ENSMUSG00000110702	2	4	0	5	0	5
ENSMUSG00000097386	0	0	0	0	0	0
ENSMUSG00000110700	0	0	0	0	0	0
ENSMUSG00000109548	0	0	0	1	0	0
ENSMUSG00000016356	7	0	13	0	0	1
ENSMUSG00000072407	26	23	17	24	28	15
ENSMUSG00000081388	0	0	0	0	0	0
ENSMUSG00000081389	0	0	0	0	0	0
ENSMUSG00000100596	0	0	0	0	0	0
ENSMUSG00000081382	14	22	18	6	12	4
ENSMUSG00000081383	0	1	1	1	0	1
ENSMUSG00000081381	0	0	0	0	0	0
ENSMUSG00000081386	0	0	0	0	0	0
ENSMUSG00000081384	0	0	0	0	0	0
ENSMUSG00000062074	0	0	0	0	0	0
ENSMUSG00000064302	360	309	513	573	596	400
ENSMUSG00000064307	6	11	10	4	11	8
ENSMUSG00000064308	0	0	0	0	0	0
ENSMUSG00000083178	0	0	0	0	0	1
ENSMUSG00000080380	0	0	0	0	0	0
ENSMUSG00000080383	1	0	0	0	0	0
ENSMUSG00000080384	10	8	5	9	6	4
ENSMUSG00000094679	0	0	0	0	0	0
ENSMUSG00000115360	0	0	0	0	0	0
ENSMUSG00000088836	0	2	0	3	2	0
ENSMUSG00000078139	123	160	109	105	138	76
ENSMUSG00000107672	0	0	0	0	0	0
ENSMUSG00000084493	1	0	3	0	0	1
ENSMUSG00000084492	0	0	0	0	0	0
ENSMUSG00000107677	0	0	0	0	0	0
ENSMUSG00000107676	2	2	2	3	2	2
ENSMUSG00000107675	0	0	0	0	0	0
ENSMUSG00000107674	0	0	0	0	0	0
ENSMUSG00000095376	47	86	59	40	58	65
ENSMUSG00000095377	0	0	0	0	0	0
ENSMUSG00000107679	0	0	0	0	0	0
ENSMUSG00000078132	0	0	0	0	0	0
ENSMUSG00000095372	0	0	0	0	0	0
ENSMUSG00000078134	27	43	25	53	69	27
ENSMUSG00000095370	0	0	0	0	0	0
ENSMUSG00000095371	0	0	0	0	0	0
ENSMUSG00000082899	0	0	0	0	0	0
ENSMUSG00000082898	0	0	0	0	0	0
ENSMUSG00000117664	0	0	0	0	0	0
ENSMUSG00000082893	0	0	0	0	0	0
ENSMUSG00000082892	0	0	0	0	0	0
ENSMUSG00000082891	0	0	0	0	0	0
ENSMUSG00000115365	0	0	0	0	0	0
ENSMUSG00000082897	0	0	0	0	0	0
ENSMUSG00000082896	37	36	37	59	85	39
ENSMUSG00000082895	37	50	35	54	46	31
ENSMUSG00000082894	0	0	0	1	0	0
ENSMUSG00000014195	447	385	603	491	625	430
ENSMUSG00000099496	0	0	0	0	0	0
ENSMUSG00000099495	0	0	0	0	0	0
ENSMUSG00000099494	0	0	0	0	0	0
ENSMUSG00000109701	0	0	0	0	0	0
ENSMUSG00000099492	22	29	19	8	20	14
ENSMUSG00000109703	0	12	8	0	5	1
ENSMUSG00000099490	0	0	0	0	0	0
ENSMUSG00000086479	7	5	18	15	23	23
ENSMUSG00000109709	0	0	0	0	0	0
ENSMUSG00000014198	0	2	0	0	0	0
ENSMUSG00000099499	0	0	0	0	0	0
ENSMUSG00000099498	0	0	0	0	0	0
ENSMUSG00000098552	0	0	0	0	0	0
ENSMUSG00000062477	0	0	0	0	0	0
ENSMUSG00000113236	0	0	0	0	0	0
ENSMUSG00000113237	25	27	19	7	10	10
ENSMUSG00000113234	0	0	0	0	0	0
ENSMUSG00000113235	0	0	0	0	0	0
ENSMUSG00000001508	0	0	0	0	0	0
ENSMUSG00000113233	0	0	0	0	0	0
ENSMUSG00000113230	0	0	0	0	0	0
ENSMUSG00000113231	0	0	0	0	0	0
ENSMUSG00000001504	0	0	0	0	0	0
ENSMUSG00000001506	88	541	135	1523	1640	968
ENSMUSG00000001507	47	76	87	73	106	53
ENSMUSG00000113238	0	0	0	0	0	0
ENSMUSG00000113239	0	0	0	0	0	0
ENSMUSG00000092066	0	0	0	0	0	0
ENSMUSG00000019261	19	34	50	71	66	64
ENSMUSG00000092060	51	80	78	89	104	85
ENSMUSG00000083174	0	0	0	0	0	0
ENSMUSG00000096779	1	0	1	0	0	0
ENSMUSG00000096777	0	0	0	0	0	0
ENSMUSG00000096776	0	0	0	0	0	0
ENSMUSG00000096775	0	0	0	0	0	0
ENSMUSG00000096774	0	0	0	0	0	0
ENSMUSG00000096773	0	0	0	0	0	0
ENSMUSG00000096772	0	0	0	0	0	0
ENSMUSG00000096771	0	0	0	0	0	0
ENSMUSG00000096770	0	0	0	0	0	0
ENSMUSG00000017550	25	36	60	73	135	41
ENSMUSG00000101537	42	24	52	43	41	29
ENSMUSG00000101534	0	0	0	0	0	0
ENSMUSG00000101535	0	0	0	0	0	0
ENSMUSG00000101532	0	0	0	0	0	0
ENSMUSG00000101533	0	0	0	0	0	0
ENSMUSG00000101530	0	0	0	0	0	0
ENSMUSG00000101531	0	0	0	0	0	0
ENSMUSG00000101538	0	0	0	0	0	0
ENSMUSG00000101539	0	0	0	0	0	0
ENSMUSG00000113588	0	0	0	0	0	0
ENSMUSG00000029007	103	277	146	153	142	142
ENSMUSG00000038510	23	33	37	61	68	44
ENSMUSG00000113580	0	0	0	0	1	0
ENSMUSG00000113581	3	0	0	0	3	4
ENSMUSG00000113582	0	0	0	0	0	0
ENSMUSG00000113583	0	0	0	0	0	0
ENSMUSG00000113584	0	0	0	0	0	0
ENSMUSG00000113585	2	8	4	0	4	6
ENSMUSG00000113586	0	0	0	0	0	0
ENSMUSG00000109541	0	0	0	0	0	0
ENSMUSG00000022052	282	281	307	244	404	193
ENSMUSG00000113577	0	0	0	0	3	0
ENSMUSG00000022055	0	0	0	0	0	0
ENSMUSG00000113576	0	0	0	0	0	0
ENSMUSG00000010021	0	6	3	0	0	0
ENSMUSG00000097231	0	0	0	0	0	0
ENSMUSG00000010025	3602	2730	3117	3208	3432	1588
ENSMUSG00000022057	37	65	31	16	27	30
ENSMUSG00000022056	0	0	0	0	0	0
ENSMUSG00000097233	0	0	0	0	0	0
ENSMUSG00000112187	0	0	0	0	0	0
ENSMUSG00000112186	0	0	0	3	3	2
ENSMUSG00000112185	0	0	0	0	0	0
ENSMUSG00000038518	234	206	286	218	295	199
ENSMUSG00000112183	0	0	0	0	0	0
ENSMUSG00000021506	0	0	0	0	0	0
ENSMUSG00000112181	0	0	0	0	0	0
ENSMUSG00000112180	0	0	0	0	0	0
ENSMUSG00000101280	0	0	0	0	0	0
ENSMUSG00000101281	1	0	0	0	1	0
ENSMUSG00000101282	0	0	0	0	0	0
ENSMUSG00000086237	0	0	0	0	0	0
ENSMUSG00000101284	0	0	0	0	0	0
ENSMUSG00000101285	0	0	0	0	0	0
ENSMUSG00000112189	55	55	61	19	37	26
ENSMUSG00000112188	0	0	0	0	0	0
ENSMUSG00000079773	0	0	0	0	0	0
ENSMUSG00000079774	0	3	0	0	2	2
ENSMUSG00000097237	0	0	0	0	0	0
ENSMUSG00000065952	25	61	29	0	6	9
ENSMUSG00000065954	1084	1703	1524	1041	1257	764
ENSMUSG00000065956	0	0	0	0	0	0
ENSMUSG00000081812	0	0	0	0	0	0
ENSMUSG00000081813	0	0	0	0	0	0
ENSMUSG00000108151	0	0	0	0	0	0
ENSMUSG00000108150	0	0	0	0	0	0
ENSMUSG00000108157	0	0	0	0	0	0
ENSMUSG00000097429	0	0	0	3	4	3
ENSMUSG00000081814	0	0	0	0	0	0
ENSMUSG00000108154	10	8	8	13	22	7
ENSMUSG00000097424	0	0	0	0	0	0
ENSMUSG00000097425	1	1	0	0	0	1
ENSMUSG00000097426	38	42	62	25	43	18
ENSMUSG00000097427	0	0	0	0	0	0
ENSMUSG00000097421	0	0	0	0	0	0
ENSMUSG00000093082	0	0	0	0	0	0
ENSMUSG00000054966	0	0	0	0	0	0
ENSMUSG00000054967	0	10	10	0	7	0
ENSMUSG00000075552	59	47	66	0	13	0
ENSMUSG00000105475	0	0	0	0	0	0
ENSMUSG00000093081	2	0	2	2	3	2
ENSMUSG00000041308	416	576	476	517	616	354
ENSMUSG00000041309	0	0	0	0	0	0
ENSMUSG00000041303	200	206	260	202	315	103
ENSMUSG00000041301	3	19	5	24	9	15
ENSMUSG00000000365	0	2	7	8	1	5
ENSMUSG00000093338	0	0	0	0	0	0
ENSMUSG00000077095	0	0	0	0	0	0
ENSMUSG00000093334	10	4	5	5	8	7
ENSMUSG00000093335	0	0	0	0	0	0
ENSMUSG00000093336	1	1	3	3	2	2
ENSMUSG00000105470	4	2	7	5	5	9
ENSMUSG00000093331	0	0	0	0	0	0
ENSMUSG00000086234	0	0	0	0	0	0
ENSMUSG00000118138	8	4	12	7	10	6
ENSMUSG00000118139	0	0	0	0	0	0
ENSMUSG00000115328	0	0	0	0	0	0
ENSMUSG00000115329	1	0	0	0	0	0
ENSMUSG00000118134	0	0	0	0	0	0
ENSMUSG00000115327	0	0	0	0	0	0
ENSMUSG00000118136	0	0	0	0	0	0
ENSMUSG00000115325	0	0	0	0	1	3
ENSMUSG00000115322	0	0	0	0	0	0
ENSMUSG00000118131	0	0	0	1	0	0
ENSMUSG00000118132	0	2	6	2	0	2
ENSMUSG00000118133	18	27	36	27	19	21
ENSMUSG00000022015	0	0	0	3	0	0
ENSMUSG00000022014	27	89	35	88	125	81
ENSMUSG00000083566	0	0	0	0	0	0
ENSMUSG00000022016	1228	1253	1398	936	1334	675
ENSMUSG00000022010	783	1375	947	672	1030	526
ENSMUSG00000022013	182	211	182	143	223	99
ENSMUSG00000022012	0	0	4	2	0	2
ENSMUSG00000022019	275	276	241	345	371	207
ENSMUSG00000022018	0	0	0	0	0	0
ENSMUSG00000055610	0	0	0	0	0	0
ENSMUSG00000055612	12	21	25	46	41	25
ENSMUSG00000083567	33	35	31	17	29	22
ENSMUSG00000020528	73	72	84	69	68	45
ENSMUSG00000020527	50	49	90	69	88	50
ENSMUSG00000020526	21	39	33	13	26	13
ENSMUSG00000020525	40	76	61	40	58	31
ENSMUSG00000020524	0	19	0	0	20	5
ENSMUSG00000020523	330	361	385	339	369	149
ENSMUSG00000020522	242	307	33	288	378	29
ENSMUSG00000020521	539	764	566	323	515	263
ENSMUSG00000020520	52	84	63	79	107	75
ENSMUSG00000094810	0	0	0	0	0	0
ENSMUSG00000091867	46	29	28	77	100	59
ENSMUSG00000091864	6	0	5	0	0	0
ENSMUSG00000094813	0	0	0	0	0	0
ENSMUSG00000094814	0	0	1	0	0	0
ENSMUSG00000091863	0	0	0	0	0	0
ENSMUSG00000094817	12	7	18	5	10	6
ENSMUSG00000094818	0	0	0	0	0	0
ENSMUSG00000094819	0	0	0	0	0	0
ENSMUSG00000020561	257	261	273	227	290	137
ENSMUSG00000109280	0	0	0	0	0	0
ENSMUSG00000109281	0	0	1	0	0	3
ENSMUSG00000109282	0	0	0	0	0	0
ENSMUSG00000109283	0	0	0	0	0	0
ENSMUSG00000109284	0	0	0	0	0	0
ENSMUSG00000109285	0	0	0	0	0	0
ENSMUSG00000109286	0	0	0	0	0	0
ENSMUSG00000109287	0	0	0	0	0	0
ENSMUSG00000059263	1657	1292	1810	1088	1631	940
ENSMUSG00000109289	0	0	0	0	0	0
ENSMUSG00000028759	1218	1098	1393	1147	1357	968
ENSMUSG00000052062	165	188	274	97	169	69
ENSMUSG00000013643	0	0	0	0	0	0
ENSMUSG00000013646	130	127	132	108	133	123
ENSMUSG00000118282	0	0	0	0	0	0
ENSMUSG00000076505	0	0	0	0	0	0
ENSMUSG00000104400	30	20	44	38	66	40
ENSMUSG00000028756	934	1030	1077	526	789	477
ENSMUSG00000057615	0	0	0	0	0	0
ENSMUSG00000057614	29	82	34	49	49	36
ENSMUSG00000028718	6	6	9	19	39	5
ENSMUSG00000028719	1644	2312	1399	1413	1689	963
ENSMUSG00000118281	1	0	0	0	0	0
ENSMUSG00000076500	0	0	0	0	0	0
ENSMUSG00000110218	0	0	0	4	0	0
ENSMUSG00000028710	139	104	145	95	141	92
ENSMUSG00000118286	0	0	0	0	0	0
ENSMUSG00000028712	282	144	172	256	280	157
ENSMUSG00000028713	76	181	150	56	102	74
ENSMUSG00000028715	5865	2118	3311	2021	2821	1635
ENSMUSG00000028716	20	42	26	7	18	6
ENSMUSG00000028751	0	0	0	0	0	0
ENSMUSG00000102168	0	0	0	0	0	0
ENSMUSG00000102169	0	0	0	0	0	0
ENSMUSG00000118284	0	0	0	0	0	0
ENSMUSG00000102160	2	3	0	0	3	1
ENSMUSG00000102162	2	4	0	0	1	5
ENSMUSG00000102163	0	0	0	0	0	0
ENSMUSG00000102164	0	0	0	0	0	0
ENSMUSG00000102166	0	0	0	0	0	0
ENSMUSG00000102167	0	0	0	0	0	0
ENSMUSG00000039176	386	347	548	263	394	280
ENSMUSG00000039174	0	0	0	0	0	0
ENSMUSG00000052396	0	0	5	8	8	10
ENSMUSG00000087993	1	0	1	1	1	1
ENSMUSG00000052392	1538	546	625	611	887	693
ENSMUSG00000078554	0	0	0	0	0	0
ENSMUSG00000108115	0	0	0	0	0	0
ENSMUSG00000039178	41	52	30	79	69	31
ENSMUSG00000039179	0	0	0	0	0	0
ENSMUSG00000092889	0	0	0	0	0	0
ENSMUSG00000092888	1	0	0	0	0	0
ENSMUSG00000117246	0	0	0	0	0	0
ENSMUSG00000092880	0	0	0	0	0	0
ENSMUSG00000092885	1	1	1	1	1	1
ENSMUSG00000117245	0	0	0	0	0	0
ENSMUSG00000092887	4	2	2	4	6	9
ENSMUSG00000116899	0	0	0	0	0	0
ENSMUSG00000117244	0	0	0	0	0	0
ENSMUSG00000067627	0	0	0	0	0	0
ENSMUSG00000116898	2	0	6	0	0	2
ENSMUSG00000025094	8	13	0	0	13	5
ENSMUSG00000117243	0	0	0	0	0	0
ENSMUSG00000108114	0	0	0	0	0	0
ENSMUSG00000025090	0	0	0	0	0	0
ENSMUSG00000025091	0	0	0	0	0	0
ENSMUSG00000025092	55	102	44	61	59	45
ENSMUSG00000111518	0	0	0	0	0	0
ENSMUSG00000117241	2	3	5	4	6	10
ENSMUSG00000114749	74	80	77	158	162	91
ENSMUSG00000114748	0	0	0	0	0	0
ENSMUSG00000111511	0	0	0	0	0	0
ENSMUSG00000114746	0	0	0	0	0	0
ENSMUSG00000114745	0	2	0	0	0	0
ENSMUSG00000114744	0	0	0	0	0	0
ENSMUSG00000111515	2	2	3	2	2	6
ENSMUSG00000111514	0	0	0	0	0	0
ENSMUSG00000111517	0	0	0	0	0	0
ENSMUSG00000114740	0	0	0	0	0	0
ENSMUSG00000103444	0	0	0	0	0	0
ENSMUSG00000021737	268	264	386	218	358	136
ENSMUSG00000065178	0	1	0	0	0	0
ENSMUSG00000021731	174	182	237	153	217	120
ENSMUSG00000021730	0	0	0	0	0	0
ENSMUSG00000021733	490	460	445	482	645	397
ENSMUSG00000021732	0	0	0	0	0	0
ENSMUSG00000065173	0	0	0	0	0	0
ENSMUSG00000021738	754	466	851	550	983	554
ENSMUSG00000103440	0	0	0	0	0	0
ENSMUSG00000035873	107	75	110	159	173	80
ENSMUSG00000090191	0	0	0	0	0	0
ENSMUSG00000106269	0	0	0	0	0	0
ENSMUSG00000106268	0	0	0	0	0	0
ENSMUSG00000035877	1994	1419	2311	1082	1374	747
ENSMUSG00000070313	0	0	0	0	0	0
ENSMUSG00000035875	2247	3021	3073	814	1644	944
ENSMUSG00000106263	0	0	0	0	0	0
ENSMUSG00000106262	15	5	13	13	27	26
ENSMUSG00000106261	0	0	0	0	0	0
ENSMUSG00000035878	3141	3900	2801	1679	2340	1050
ENSMUSG00000106267	0	0	0	0	0	0
ENSMUSG00000106266	0	0	0	0	0	0
ENSMUSG00000083201	0	0	0	0	0	0
ENSMUSG00000106264	1	1	1	1	1	1
ENSMUSG00000112961	0	0	0	0	0	0
ENSMUSG00000112960	2	2	1	4	5	3
ENSMUSG00000112963	0	0	0	0	0	0
ENSMUSG00000090192	0	0	0	1	0	0
ENSMUSG00000112965	0	0	0	0	0	0
ENSMUSG00000112964	64	51	60	45	81	13
ENSMUSG00000112967	0	0	0	0	0	0
ENSMUSG00000008090	134	151	199	109	148	121
ENSMUSG00000112969	12	16	14	14	6	12
ENSMUSG00000112968	0	0	0	0	0	0
ENSMUSG00000116896	0	0	0	0	0	0
ENSMUSG00000022586	0	0	0	0	13	0
ENSMUSG00000085672	0	0	0	0	0	0
ENSMUSG00000103448	0	0	0	0	0	0
ENSMUSG00000103449	0	0	0	0	0	0
ENSMUSG00000086725	7	24	29	21	23	3
ENSMUSG00000086724	0	0	0	0	0	0
ENSMUSG00000086727	0	0	0	0	0	0
ENSMUSG00000086726	0	0	0	0	0	0
ENSMUSG00000086721	2	4	4	1	5	4
ENSMUSG00000052934	257	246	297	77	125	49
ENSMUSG00000112877	0	0	0	0	0	0
ENSMUSG00000086722	0	0	0	0	0	0
ENSMUSG00000086729	0	0	0	0	0	0
ENSMUSG00000086728	13	0	5	13	10	10
ENSMUSG00000117218	0	0	0	0	0	0
ENSMUSG00000117219	0	0	0	0	0	0
ENSMUSG00000117214	0	0	0	0	0	0
ENSMUSG00000117215	0	0	0	0	0	0
ENSMUSG00000117216	0	0	0	0	0	0
ENSMUSG00000117217	0	2	0	2	1	0
ENSMUSG00000117210	0	0	0	0	0	0
ENSMUSG00000117211	0	0	0	0	0	0
ENSMUSG00000117213	0	0	0	0	0	0
ENSMUSG00000110325	10	4	18	8	19	6
ENSMUSG00000083569	0	0	1	0	0	0
ENSMUSG00000022837	65	35	85	68	88	40
ENSMUSG00000022836	1333	1891	1688	1804	2000	1325
ENSMUSG00000076755	0	0	0	0	0	0
ENSMUSG00000076754	0	0	0	0	0	0
ENSMUSG00000022833	32	36	29	59	79	29
ENSMUSG00000022832	0	0	0	0	0	0
ENSMUSG00000022831	56	85	33	106	138	112
ENSMUSG00000076750	0	0	0	0	0	0
ENSMUSG00000076759	0	0	0	0	0	0
ENSMUSG00000022838	2	0	0	0	0	0
ENSMUSG00000039824	4	16	4	10	0	2
ENSMUSG00000039826	79	73	125	108	109	105
ENSMUSG00000086098	0	0	0	0	0	0
ENSMUSG00000086097	0	0	0	0	0	0
ENSMUSG00000086096	0	0	0	0	0	0
ENSMUSG00000086095	14	0	3	6	6	4
ENSMUSG00000039828	118	130	122	114	178	83
ENSMUSG00000086092	0	0	0	0	0	0
ENSMUSG00000086090	0	0	0	0	0	0
ENSMUSG00000051671	97	143	98	93	170	84
ENSMUSG00000068487	0	1	0	0	2	0
ENSMUSG00000084688	0	0	0	0	0	0
ENSMUSG00000070348	650	993	568	4620	5871	4037
ENSMUSG00000020069	149	154	144	145	240	133
ENSMUSG00000095100	0	0	0	0	0	0
ENSMUSG00000070342	2	0	0	0	0	0
ENSMUSG00000020063	280	203	219	200	326	148
ENSMUSG00000020061	0	0	0	0	0	0
ENSMUSG00000063632	3	0	0	0	5	0
ENSMUSG00000020067	0	0	0	0	0	0
ENSMUSG00000020064	788	675	949	537	889	432
ENSMUSG00000070345	0	0	0	2	12	0
ENSMUSG00000009075	0	0	0	0	0	0
ENSMUSG00000052942	42	116	51	108	93	69
ENSMUSG00000107341	0	0	0	0	0	0
ENSMUSG00000030968	95	87	151	53	70	28
ENSMUSG00000090907	0	0	0	0	0	0
ENSMUSG00000030963	0	0	0	0	0	0
ENSMUSG00000030960	45	45	45	35	66	30
ENSMUSG00000030966	95	161	96	152	142	116
ENSMUSG00000030967	783	728	896	637	814	423
ENSMUSG00000030965	406	485	463	389	436	274
ENSMUSG00000082394	21	18	28	19	27	60
ENSMUSG00000070699	30	54	84	32	38	33
ENSMUSG00000107562	0	0	0	0	0	0
ENSMUSG00000048304	0	0	0	0	0	0
ENSMUSG00000048307	774	870	814	610	762	499
ENSMUSG00000070697	167	169	233	81	153	78
ENSMUSG00000070690	334	251	468	135	194	125
ENSMUSG00000070691	11	22	9	47	30	26
ENSMUSG00000070692	15	34	8	8	14	8
ENSMUSG00000004100	41	40	46	63	77	45
ENSMUSG00000096434	0	0	0	1	0	1
ENSMUSG00000096436	0	0	0	0	0	0
ENSMUSG00000096437	34	64	34	23	38	19
ENSMUSG00000096430	0	0	0	0	0	0
ENSMUSG00000096431	0	0	0	0	0	0
ENSMUSG00000096432	0	0	0	0	0	0
ENSMUSG00000096433	114	159	131	204	224	101
ENSMUSG00000033703	82	110	96	75	120	97
ENSMUSG00000033701	137	140	160	101	105	69
ENSMUSG00000033707	4	0	0	0	0	0
ENSMUSG00000033706	83	87	107	125	166	110
ENSMUSG00000033705	171	132	247	340	539	255
ENSMUSG00000037469	0	0	0	0	0	0
ENSMUSG00000037466	0	0	4	11	16	10
ENSMUSG00000037465	119	256	225	537	667	276
ENSMUSG00000037463	0	0	0	0	0	0
ENSMUSG00000037461	315	257	369	197	377	214
ENSMUSG00000104138	0	0	2	0	0	2
ENSMUSG00000104131	0	0	0	0	0	0
ENSMUSG00000104130	0	0	0	0	0	0
ENSMUSG00000104133	0	0	0	0	0	0
ENSMUSG00000104132	0	0	0	0	0	0
ENSMUSG00000104135	0	0	0	0	0	0
ENSMUSG00000104134	0	0	0	0	0	0
ENSMUSG00000104137	0	0	0	0	0	0
ENSMUSG00000104136	4	7	13	5	13	8
ENSMUSG00000077851	0	0	0	0	0	0
ENSMUSG00000027927	0	0	0	0	0	0
ENSMUSG00000027925	0	0	0	0	0	0
ENSMUSG00000027923	0	0	0	0	0	0
ENSMUSG00000031709	49	70	51	140	195	112
ENSMUSG00000031708	491	461	631	247	290	243
ENSMUSG00000031706	87	64	102	76	120	55
ENSMUSG00000031701	1094	1167	1148	862	1199	586
ENSMUSG00000031700	2795	3488	2978	3682	5392	3344
ENSMUSG00000031703	852	967	971	697	1005	477
ENSMUSG00000098086	0	0	0	0	0	0
ENSMUSG00000003458	352	387	451	297	402	289
ENSMUSG00000023008	51	98	97	134	113	96
ENSMUSG00000023004	207	335	290	367	459	286
ENSMUSG00000023007	61	37	90	54	85	56
ENSMUSG00000071561	0	0	0	0	0	0
ENSMUSG00000023000	11	22	0	3	10	7
ENSMUSG00000003452	15	55	16	70	73	38
ENSMUSG00000071562	0	0	0	0	0	0
ENSMUSG00000026032	132	150	176	102	127	49
ENSMUSG00000026031	2929	2880	2980	2332	3206	2155
ENSMUSG00000026037	70	100	98	107	143	66
ENSMUSG00000026036	58	85	86	92	151	56
ENSMUSG00000026035	79	94	76	95	124	67
ENSMUSG00000026034	794	542	918	888	1227	676
ENSMUSG00000026039	3	20	8	38	55	17
ENSMUSG00000082127	1	4	2	3	6	6
ENSMUSG00000087330	0	3	0	0	0	0
ENSMUSG00000034285	1533	1808	1741	787	1086	734
ENSMUSG00000005705	0	0	0	0	0	0
ENSMUSG00000087333	0	0	0	0	0	0
ENSMUSG00000073633	13	40	12	11	17	8
ENSMUSG00000073631	0	0	1	1	1	1
ENSMUSG00000097349	0	0	0	0	0	0
ENSMUSG00000087335	0	0	0	0	0	0
ENSMUSG00000073639	1844	2507	1537	1270	1851	807
ENSMUSG00000082122	0	0	0	0	0	0
ENSMUSG00000117891	0	0	0	0	0	0
ENSMUSG00000087337	0	0	0	0	0	0
ENSMUSG00000049553	154	157	231	213	325	188
ENSMUSG00000049551	0	3	4	0	0	0
ENSMUSG00000049550	725	682	780	650	835	492
ENSMUSG00000049556	0	0	0	4	6	4
ENSMUSG00000049555	161	147	156	41	74	85
ENSMUSG00000069678	9	8	11	17	20	4
ENSMUSG00000069670	12	14	7	6	7	11
ENSMUSG00000069584	0	0	0	0	0	0
ENSMUSG00000069582	0	0	0	0	0	0
ENSMUSG00000069583	0	0	0	0	0	0
ENSMUSG00000069581	1	0	0	0	0	0
ENSMUSG00000069588	0	0	0	0	0	0
ENSMUSG00000046269	20	9	6	13	27	15
ENSMUSG00000030816	254	237	286	232	268	215
ENSMUSG00000046262	0	0	0	0	0	0
ENSMUSG00000022353	2590	3477	3181	2994	4259	2410
ENSMUSG00000022350	377	422	462	344	438	253
ENSMUSG00000022351	487	997	858	536	979	637
ENSMUSG00000074346	0	0	0	0	0	0
ENSMUSG00000076037	0	1	0	1	1	0
ENSMUSG00000022354	957	1515	1349	427	654	395
ENSMUSG00000089377	0	0	0	0	0	0
ENSMUSG00000089376	0	0	0	0	0	0
ENSMUSG00000076038	2	3	2	1	1	1
ENSMUSG00000022359	57	100	90	73	82	45
ENSMUSG00000089373	0	0	0	0	0	0
ENSMUSG00000089372	0	0	0	0	0	0
ENSMUSG00000089371	0	0	4	0	2	0
ENSMUSG00000089370	0	0	0	0	0	0
ENSMUSG00000105770	1	0	0	1	1	1
ENSMUSG00000105771	4	0	6	17	17	2
ENSMUSG00000105772	0	0	0	0	0	0
ENSMUSG00000105773	0	0	0	0	0	0
ENSMUSG00000105774	13	13	14	19	35	14
ENSMUSG00000105775	7	8	9	3	6	3
ENSMUSG00000105776	0	0	0	0	0	0
ENSMUSG00000105777	0	0	0	0	0	0
ENSMUSG00000105778	0	0	0	0	0	0
ENSMUSG00000105779	1	3	2	4	7	1
ENSMUSG00000086946	0	0	0	0	0	2
ENSMUSG00000039384	44	67	66	68	90	64
ENSMUSG00000097706	5	18	12	5	9	2
ENSMUSG00000008540	18755	27051	19866	10682	17219	6999
ENSMUSG00000088028	0	0	0	0	0	0
ENSMUSG00000034863	15	37	47	32	32	22
ENSMUSG00000088025	0	1	1	1	1	0
ENSMUSG00000088026	0	0	0	0	0	0
ENSMUSG00000088027	0	0	0	0	0	0
ENSMUSG00000034867	290	250	336	309	375	232
ENSMUSG00000088021	0	0	0	0	0	0
ENSMUSG00000088022	0	1	1	2	0	1
ENSMUSG00000092848	0	0	0	0	0	0
ENSMUSG00000104731	0	0	0	0	0	0
ENSMUSG00000104730	0	0	0	0	0	0
ENSMUSG00000104191	0	0	0	0	0	0
ENSMUSG00000077633	0	0	0	0	0	0
ENSMUSG00000077630	0	0	0	0	0	0
ENSMUSG00000077637	1	1	0	3	1	0
ENSMUSG00000077635	0	0	0	0	0	0
ENSMUSG00000045795	233	212	358	140	214	134
ENSMUSG00000045794	0	0	0	0	0	0
ENSMUSG00000077639	0	0	0	0	0	0
ENSMUSG00000045790	37	24	58	69	84	46
ENSMUSG00000045792	0	0	0	0	0	0
ENSMUSG00000111043	0	0	0	0	0	0
ENSMUSG00000048155	0	0	0	0	0	0
ENSMUSG00000039873	8	0	9	6	8	0
ENSMUSG00000104739	0	0	0	0	0	0
ENSMUSG00000079685	13	29	21	59	101	47
ENSMUSG00000102201	0	0	0	0	0	0
ENSMUSG00000102200	0	0	0	0	0	0
ENSMUSG00000102203	0	0	0	0	0	0
ENSMUSG00000102202	11	13	15	9	19	8
ENSMUSG00000102205	32	16	38	54	74	33
ENSMUSG00000102204	2	2	1	2	1	3
ENSMUSG00000102207	3	2	0	3	0	0
ENSMUSG00000102206	0	0	0	0	4	0
ENSMUSG00000043569	0	0	0	0	0	0
ENSMUSG00000116114	5	10	8	3	11	13
ENSMUSG00000089959	3	0	5	0	7	0
ENSMUSG00000089958	4	1	8	3	8	2
ENSMUSG00000089953	0	0	0	0	0	0
ENSMUSG00000089952	3	29	10	30	40	29
ENSMUSG00000089951	26	33	27	42	49	5
ENSMUSG00000089950	0	0	0	0	0	0
ENSMUSG00000089957	0	0	0	0	0	0
ENSMUSG00000089956	0	0	0	0	0	0
ENSMUSG00000116117	0	0	0	0	0	0
ENSMUSG00000092251	0	0	0	0	0	0
ENSMUSG00000006241	28	14	25	24	28	27
ENSMUSG00000027401	0	0	0	0	0	0
ENSMUSG00000042211	348	301	391	237	357	208
ENSMUSG00000042210	53	62	59	29	38	29
ENSMUSG00000042213	306	313	433	83	194	104
ENSMUSG00000042212	0	0	0	0	0	0
ENSMUSG00000042215	27	18	42	28	23	13
ENSMUSG00000042216	20	12	29	23	48	38
ENSMUSG00000042219	0	0	0	0	0	0
ENSMUSG00000088548	0	0	0	0	0	0
ENSMUSG00000039878	4	0	0	3	0	0
ENSMUSG00000045248	47	41	40	39	35	27
ENSMUSG00000114264	0	0	0	0	0	0
ENSMUSG00000114265	0	0	0	0	0	0
ENSMUSG00000114266	0	0	0	0	1	0
ENSMUSG00000114267	114	77	99	121	148	83
ENSMUSG00000114260	0	0	0	0	0	0
ENSMUSG00000114261	0	0	0	0	0	0
ENSMUSG00000114262	0	0	0	0	0	0
ENSMUSG00000114263	0	0	0	0	0	0
ENSMUSG00000032425	89	77	78	41	63	51
ENSMUSG00000114268	0	0	0	0	1	0
ENSMUSG00000032420	120	123	111	60	49	61
ENSMUSG00000032423	1596	1697	1560	1968	2579	1091
ENSMUSG00000032422	196	194	216	191	303	149
ENSMUSG00000084828	0	0	0	0	0	0
ENSMUSG00000084829	0	0	0	0	0	0
ENSMUSG00000039396	0	10	0	17	23	22
ENSMUSG00000084822	0	0	0	0	0	0
ENSMUSG00000084823	0	0	0	0	0	0
ENSMUSG00000084824	0	0	0	0	0	0
ENSMUSG00000084825	0	0	0	0	0	0
ENSMUSG00000084826	0	0	0	0	0	0
ENSMUSG00000029090	409	410	570	341	453	287
ENSMUSG00000034432	159	174	197	162	213	136
ENSMUSG00000090272	103	119	131	214	306	174
ENSMUSG00000079577	0	0	0	0	0	0
ENSMUSG00000079575	29	17	19	32	29	21
ENSMUSG00000031143	37	26	49	22	0	18
ENSMUSG00000079578	0	0	0	0	0	0
ENSMUSG00000031142	0	0	0	0	0	0
ENSMUSG00000044117	0	4	0	0	0	2
ENSMUSG00000083483	12	16	6	11	8	8
ENSMUSG00000090277	0	0	0	0	0	0
ENSMUSG00000114703	0	0	0	0	0	0
ENSMUSG00000041548	858	1130	774	1000	1456	699
ENSMUSG00000032309	506	489	593	362	564	252
ENSMUSG00000041544	0	0	0	0	0	0
ENSMUSG00000058093	179	242	172	112	213	102
ENSMUSG00000041540	866	764	1083	727	1090	521
ENSMUSG00000039138	0	0	0	0	0	0
ENSMUSG00000050645	0	0	0	0	0	0
ENSMUSG00000024598	0	21	0	31	36	23
ENSMUSG00000050641	0	0	0	0	0	0
ENSMUSG00000050640	5	7	0	6	0	7
ENSMUSG00000104141	0	2	2	1	0	1
ENSMUSG00000024592	172	198	139	53	182	127
ENSMUSG00000024593	0	0	0	0	0	0
ENSMUSG00000024590	44	46	43	64	110	50
ENSMUSG00000024597	242	276	275	217	342	152
ENSMUSG00000024594	506	597	517	727	929	595
ENSMUSG00000070960	27	58	49	21	20	25
ENSMUSG00000105611	0	0	2	1	0	0
ENSMUSG00000104144	0	0	0	0	0	0
ENSMUSG00000019179	443	537	580	459	644	397
ENSMUSG00000032301	466	540	642	292	435	186
ENSMUSG00000104147	0	0	0	0	0	0
ENSMUSG00000114709	49	32	54	45	80	36
ENSMUSG00000075091	0	0	0	0	0	0
ENSMUSG00000075090	0	0	0	0	0	0
ENSMUSG00000075093	0	0	0	0	0	0
ENSMUSG00000075092	0	0	0	0	0	0
ENSMUSG00000075095	0	0	0	0	0	0
ENSMUSG00000075094	0	0	0	0	0	0
ENSMUSG00000075097	0	0	0	0	0	0
ENSMUSG00000075099	0	0	0	0	0	0
ENSMUSG00000026456	37	69	75	69	91	45
ENSMUSG00000096465	0	0	0	0	0	0
ENSMUSG00000032305	94	143	150	107	149	106
ENSMUSG00000041895	218	223	302	207	197	116
ENSMUSG00000092259	0	0	0	0	0	0
ENSMUSG00000041890	388	288	410	499	625	371
ENSMUSG00000041891	4148	5159	4963	3556	4963	3110
ENSMUSG00000036521	0	0	0	0	0	0
ENSMUSG00000083882	0	0	0	0	0	0
ENSMUSG00000083880	0	0	0	0	0	0
ENSMUSG00000083887	0	1	0	0	0	0
ENSMUSG00000083886	0	0	0	0	0	0
ENSMUSG00000083885	0	3	2	0	1	0
ENSMUSG00000116704	4	7	5	7	8	3
ENSMUSG00000047492	307	401	328	915	1089	884
ENSMUSG00000083888	0	0	0	0	0	0
ENSMUSG00000047495	0	0	0	3	0	5
ENSMUSG00000047496	1774	1462	1799	1057	1150	723
ENSMUSG00000047497	20	59	34	159	166	125
ENSMUSG00000056728	0	0	0	0	0	0
ENSMUSG00000051118	0	4	0	0	0	0
ENSMUSG00000045587	0	0	0	0	0	0
ENSMUSG00000051113	0	0	0	6	0	0
ENSMUSG00000051111	4	7	0	0	0	3
ENSMUSG00000056724	99	104	151	120	165	143
ENSMUSG00000014837	18	22	23	15	40	29
ENSMUSG00000000838	436	575	420	631	905	451
ENSMUSG00000105550	0	0	0	0	0	0
ENSMUSG00000066113	22	79	26	94	71	52
ENSMUSG00000000295	9	12	17	5	15	12
ENSMUSG00000066116	13	29	37	13	11	8
ENSMUSG00000082717	0	0	0	0	0	0
ENSMUSG00000057455	0	0	0	0	0	0
ENSMUSG00000057454	0	0	0	0	0	0
ENSMUSG00000057457	2	6	0	0	0	2
ENSMUSG00000024261	0	0	0	0	0	0
ENSMUSG00000098829	0	0	0	0	0	0
ENSMUSG00000098828	0	0	0	0	0	0
ENSMUSG00000116217	0	0	0	0	0	0
ENSMUSG00000085067	0	0	0	0	0	0
ENSMUSG00000085066	0	0	0	0	0	0
ENSMUSG00000082288	0	0	0	0	0	0
ENSMUSG00000082289	3	1	2	2	1	1
ENSMUSG00000082286	18	6	33	22	46	27
ENSMUSG00000098820	0	0	0	0	0	0
ENSMUSG00000098823	0	0	0	0	0	0
ENSMUSG00000082285	0	0	0	0	0	0
ENSMUSG00000098825	0	0	0	0	0	0
ENSMUSG00000098824	0	0	0	1	0	0
ENSMUSG00000098827	1	0	1	4	0	1
ENSMUSG00000098826	0	0	0	0	1	0
ENSMUSG00000080613	0	0	0	0	0	0
ENSMUSG00000079605	49	64	0	62	0	0
ENSMUSG00000080610	0	0	1	0	0	0
ENSMUSG00000080616	0	0	0	0	0	0
ENSMUSG00000080615	1	0	0	1	1	1
ENSMUSG00000105552	0	3	0	0	9	0
ENSMUSG00000113092	0	0	0	0	0	0
ENSMUSG00000085395	0	3	0	6	5	4
ENSMUSG00000085394	0	0	0	0	0	0
ENSMUSG00000085397	0	0	2	0	0	0
ENSMUSG00000085396	416	201	570	571	769	424
ENSMUSG00000085391	0	0	0	0	0	0
ENSMUSG00000085390	0	0	0	0	0	0
ENSMUSG00000085393	0	0	0	0	0	0
ENSMUSG00000085399	5	0	0	0	0	0
ENSMUSG00000085398	0	0	0	4	0	2
ENSMUSG00000082712	0	0	0	0	0	0
ENSMUSG00000098793	0	0	0	0	0	0
ENSMUSG00000082751	0	0	0	0	0	0
ENSMUSG00000098791	1	0	4	3	4	1
ENSMUSG00000098790	2	0	4	4	3	2
ENSMUSG00000082754	0	0	0	0	0	0
ENSMUSG00000098796	0	0	0	0	0	0
ENSMUSG00000098795	0	0	0	0	0	0
ENSMUSG00000098794	0	0	0	0	0	0
ENSMUSG00000082758	0	0	0	0	0	0
ENSMUSG00000082759	0	0	0	0	0	0
ENSMUSG00000098799	0	0	1	0	0	0
ENSMUSG00000098798	1	1	1	1	1	1
ENSMUSG00000065778	36	73	48	25	30	37
ENSMUSG00000065771	0	0	0	0	0	0
ENSMUSG00000065770	1	0	1	1	2	1
ENSMUSG00000065773	130	204	167	230	372	298
ENSMUSG00000089034	0	0	0	0	0	0
ENSMUSG00000089035	0	0	0	0	0	0
ENSMUSG00000089036	0	1	1	2	2	1
ENSMUSG00000089037	0	0	0	0	0	0
ENSMUSG00000089030	0	0	0	0	0	0
ENSMUSG00000089033	0	1	0	1	0	0
ENSMUSG00000089038	0	0	0	0	0	0
ENSMUSG00000089039	0	0	0	0	0	0
ENSMUSG00000106069	14	17	14	17	0	13
ENSMUSG00000106068	0	0	0	0	0	0
ENSMUSG00000057181	343	319	296	215	317	173
ENSMUSG00000106061	55	29	16	62	41	37
ENSMUSG00000106060	0	0	0	0	0	0
ENSMUSG00000106063	81	84	84	175	162	106
ENSMUSG00000106062	11	17	20	33	32	16
ENSMUSG00000106065	0	0	0	0	0	0
ENSMUSG00000106064	0	0	0	0	0	0
ENSMUSG00000106067	12	20	19	15	16	11
ENSMUSG00000106066	0	0	0	0	0	0
ENSMUSG00000061469	0	0	0	0	0	0
ENSMUSG00000094745	0	0	0	0	0	0
ENSMUSG00000094746	0	0	0	0	0	0
ENSMUSG00000094747	2	2	4	3	3	0
ENSMUSG00000094741	0	0	0	0	0	0
ENSMUSG00000094743	33	27	26	12	23	7
ENSMUSG00000061461	190	163	194	159	211	122
ENSMUSG00000116212	0	0	0	0	0	0
ENSMUSG00000061462	0	0	0	16	29	0
ENSMUSG00000094748	0	0	0	0	0	0
ENSMUSG00000093918	0	0	0	0	0	0
ENSMUSG00000093919	0	2	2	2	2	2
ENSMUSG00000093914	0	0	0	0	0	0
ENSMUSG00000093915	0	0	0	0	0	0
ENSMUSG00000093916	5	10	7	15	11	4
ENSMUSG00000093917	0	0	0	0	0	0
ENSMUSG00000093910	0	6	0	0	4	0
ENSMUSG00000093912	0	0	0	0	0	0
ENSMUSG00000093913	0	0	0	0	0	0
ENSMUSG00000016528	704	749	742	753	841	672
ENSMUSG00000016529	0	2	0	0	0	0
ENSMUSG00000016526	9	6	9	21	20	0
ENSMUSG00000105557	0	0	0	0	0	0
ENSMUSG00000016524	0	0	0	0	0	0
ENSMUSG00000016520	392	351	368	251	309	254
ENSMUSG00000081221	109	106	180	78	130	70
ENSMUSG00000081220	0	0	0	0	0	0
ENSMUSG00000081223	0	5	12	2	8	4
ENSMUSG00000081222	0	0	0	0	0	0
ENSMUSG00000081225	0	0	0	0	0	0
ENSMUSG00000105450	1	1	0	1	0	1
ENSMUSG00000081227	7	4	9	3	6	7
ENSMUSG00000081226	0	1	0	0	0	0
ENSMUSG00000081229	0	0	0	0	0	0
ENSMUSG00000081228	19	19	23	9	20	5
ENSMUSG00000085931	0	0	1	0	0	0
ENSMUSG00000085933	2	0	0	0	0	0
ENSMUSG00000085932	0	0	0	0	0	0
ENSMUSG00000085934	0	0	0	0	0	0
ENSMUSG00000085937	0	0	0	0	0	0
ENSMUSG00000085936	2	4	18	18	24	6
ENSMUSG00000053600	43	35	48	26	55	26
ENSMUSG00000085938	0	0	0	0	1	0
ENSMUSG00000092385	0	0	0	0	0	0
ENSMUSG00000053603	0	0	0	0	0	0
ENSMUSG00000053604	78	107	74	137	149	86
ENSMUSG00000091215	0	0	0	0	0	0
ENSMUSG00000083579	0	0	1	0	2	0
ENSMUSG00000091216	0	0	0	0	0	0
ENSMUSG00000091212	0	0	0	0	0	0
ENSMUSG00000083573	0	0	0	0	0	0
ENSMUSG00000083572	0	1	0	0	0	0
ENSMUSG00000083570	0	0	0	0	0	0
ENSMUSG00000083577	0	0	0	0	0	0
ENSMUSG00000083576	0	0	0	0	0	0
ENSMUSG00000083574	0	0	0	0	0	0
ENSMUSG00000102453	0	0	0	0	0	0
ENSMUSG00000112107	0	0	0	0	0	0
ENSMUSG00000046101	0	0	0	0	4	0
ENSMUSG00000116684	0	0	0	0	0	0
ENSMUSG00000105452	1	2	0	0	0	0
ENSMUSG00000110956	0	0	0	0	0	0
ENSMUSG00000099049	0	0	0	0	0	0
ENSMUSG00000105288	8	8	12	18	32	17
ENSMUSG00000110952	0	0	0	0	0	0
ENSMUSG00000110953	0	0	0	0	0	0
ENSMUSG00000036139	0	0	0	0	0	0
ENSMUSG00000036138	1123	1044	1372	810	1154	542
ENSMUSG00000099041	150	160	103	40	122	57
ENSMUSG00000099042	0	0	0	0	0	0
ENSMUSG00000099043	0	0	0	0	0	0
ENSMUSG00000099045	7	5	10	6	15	11
ENSMUSG00000036131	0	0	0	0	0	0
ENSMUSG00000110959	33	7	43	28	53	34
ENSMUSG00000106990	116	209	122	118	151	165
ENSMUSG00000088302	6	2	12	9	12	0
ENSMUSG00000107000	141	82	178	138	227	109
ENSMUSG00000100057	0	0	0	0	0	0
ENSMUSG00000100054	0	0	0	0	0	0
ENSMUSG00000100055	0	0	0	0	0	0
ENSMUSG00000107004	0	0	0	0	0	0
ENSMUSG00000107005	3	0	0	6	0	0
ENSMUSG00000107006	2	0	0	0	0	0
ENSMUSG00000100051	0	0	0	0	0	0
ENSMUSG00000107008	0	0	0	0	0	0
ENSMUSG00000078307	0	0	0	0	0	0
ENSMUSG00000078302	0	0	0	0	0	0
ENSMUSG00000078300	145	138	210	100	162	99
ENSMUSG00000100059	0	0	0	2	0	0
ENSMUSG00000051934	130	168	108	82	122	87
ENSMUSG00000049038	11	18	12	16	11	9
ENSMUSG00000051936	0	0	0	0	0	0
ENSMUSG00000096638	0	0	0	0	0	0
ENSMUSG00000096639	0	0	0	0	0	0
ENSMUSG00000032080	187	177	202	2246	2290	1264
ENSMUSG00000096632	0	0	0	0	0	0
ENSMUSG00000096633	0	2	1	2	3	2
ENSMUSG00000096630	0	0	0	0	0	0
ENSMUSG00000096631	2	2	2	2	2	3
ENSMUSG00000096634	0	0	0	0	0	0
ENSMUSG00000096635	2	0	3	0	2	0
ENSMUSG00000052426	0	0	0	2	0	0
ENSMUSG00000037669	575	415	595	378	605	261
ENSMUSG00000064689	0	0	0	0	0	0
ENSMUSG00000097328	68	133	76	141	136	93
ENSMUSG00000037664	36	39	16	34	41	26
ENSMUSG00000097326	0	0	0	0	4	0
ENSMUSG00000097325	0	0	0	0	0	0
ENSMUSG00000097324	25	27	30	54	117	43
ENSMUSG00000097323	0	0	0	0	0	0
ENSMUSG00000097322	4	4	13	4	8	8
ENSMUSG00000097321	210	188	214	121	128	43
ENSMUSG00000097320	10	14	18	17	17	17
ENSMUSG00000092748	1	1	1	2	1	1
ENSMUSG00000015476	4	10	0	11	7	11
ENSMUSG00000116681	0	0	0	0	0	0
ENSMUSG00000092743	1	1	1	0	2	0
ENSMUSG00000092741	0	0	0	0	0	0
ENSMUSG00000092746	198622	521915	188617	102992	145876	171724
ENSMUSG00000092747	0	0	0	0	0	0
ENSMUSG00000092745	0	0	1	1	1	0
ENSMUSG00000111339	2	0	0	0	1	0
ENSMUSG00000111338	0	0	0	0	0	0
ENSMUSG00000096988	0	3	0	4	4	0
ENSMUSG00000094576	1	2	4	3	8	1
ENSMUSG00000111330	0	0	0	0	0	0
ENSMUSG00000111333	1	1	0	2	2	0
ENSMUSG00000111335	0	0	0	0	0	0
ENSMUSG00000096981	12	8	9	0	0	5
ENSMUSG00000096982	0	0	0	0	0	0
ENSMUSG00000111336	0	0	0	0	0	0
ENSMUSG00000039716	0	0	0	0	0	0
ENSMUSG00000039717	0	0	0	0	0	0
ENSMUSG00000039714	0	0	0	0	0	0
ENSMUSG00000039715	18	13	27	24	42	14
ENSMUSG00000039713	50	35	63	42	56	33
ENSMUSG00000039710	0	0	0	0	0	0
ENSMUSG00000090674	77	72	75	130	107	101
ENSMUSG00000090675	0	0	2	36	43	29
ENSMUSG00000101093	0	0	0	0	0	0
ENSMUSG00000101092	0	0	0	0	0	0
ENSMUSG00000101095	0	0	0	0	0	0
ENSMUSG00000101094	0	0	0	0	0	0
ENSMUSG00000101097	0	0	0	0	0	0
ENSMUSG00000101096	0	0	0	0	0	0
ENSMUSG00000113799	0	0	0	0	0	0
ENSMUSG00000113798	1	0	0	0	0	0
ENSMUSG00000082619	0	0	0	0	0	0
ENSMUSG00000094571	0	0	0	0	0	0
ENSMUSG00000113791	0	0	0	0	0	0
ENSMUSG00000113790	0	0	0	0	0	0
ENSMUSG00000113793	0	0	0	0	0	0
ENSMUSG00000113792	147	113	146	149	222	124
ENSMUSG00000113795	0	1	0	0	0	0
ENSMUSG00000113794	0	0	0	0	0	0
ENSMUSG00000113797	0	0	0	0	0	0
ENSMUSG00000113796	0	0	0	0	0	0
ENSMUSG00000115829	7	0	3	3	5	0
ENSMUSG00000115828	0	0	0	0	0	0
ENSMUSG00000092298	0	0	0	0	0	0
ENSMUSG00000067047	0	0	0	0	0	0
ENSMUSG00000015766	72	130	97	208	188	188
ENSMUSG00000067049	19	12	16	0	0	0
ENSMUSG00000092295	0	0	0	0	0	0
ENSMUSG00000092296	0	0	0	0	0	0
ENSMUSG00000115822	0	0	0	0	0	0
ENSMUSG00000092290	0	0	0	0	0	0
ENSMUSG00000115824	0	0	0	0	0	0
ENSMUSG00000019433	61	92	68	73	86	50
ENSMUSG00000092293	0	0	0	0	0	0
ENSMUSG00000115793	34	13	26	27	49	12
ENSMUSG00000115792	0	0	0	0	0	0
ENSMUSG00000115791	0	0	0	0	0	0
ENSMUSG00000115790	0	0	0	0	0	0
ENSMUSG00000115797	0	0	0	0	0	0
ENSMUSG00000115796	0	0	0	0	0	0
ENSMUSG00000115795	0	0	0	0	0	0
ENSMUSG00000115794	4	0	0	11	4	2
ENSMUSG00000115799	0	0	0	0	0	0
ENSMUSG00000115798	1	1	1	1	1	1
ENSMUSG00000073207	3	4	5	0	3	4
ENSMUSG00000056043	0	13	3	10	6	2
ENSMUSG00000112448	0	1	0	0	0	0
ENSMUSG00000112449	299	353	409	534	687	375
ENSMUSG00000112446	0	0	0	0	0	0
ENSMUSG00000112447	0	0	0	0	0	0
ENSMUSG00000112444	0	0	0	0	0	0
ENSMUSG00000112445	0	0	0	0	0	0
ENSMUSG00000112442	2	0	3	0	0	3
ENSMUSG00000112443	0	0	0	0	0	0
ENSMUSG00000090053	7	7	0	7	6	19
ENSMUSG00000112441	0	2	0	0	0	3
ENSMUSG00000031543	4	0	2	12	10	5
ENSMUSG00000050323	69	85	69	42	62	28
ENSMUSG00000000440	66	76	94	124	136	89
ENSMUSG00000031540	681	812	845	653	920	529
ENSMUSG00000055134	7	3	3	10	12	2
ENSMUSG00000031546	99	102	89	42	93	43
ENSMUSG00000031545	1393	1073	1519	600	977	571
ENSMUSG00000055137	306	293	310	113	179	104
ENSMUSG00000055138	0	0	0	0	0	0
ENSMUSG00000050328	0	0	0	0	0	0
ENSMUSG00000031548	50	437	33	70	184	94
ENSMUSG00000071591	0	0	0	0	0	0
ENSMUSG00000097589	1153	830	1067	1552	2228	1283
ENSMUSG00000106843	0	0	0	3	2	4
ENSMUSG00000106841	0	0	0	0	0	0
ENSMUSG00000097580	0	0	0	0	0	0
ENSMUSG00000097587	0	0	0	0	10	1
ENSMUSG00000106846	0	0	0	0	0	0
ENSMUSG00000097585	44	27	23	52	79	51
ENSMUSG00000097584	0	0	0	0	0	0
ENSMUSG00000062175	5	25	4	6	33	6
ENSMUSG00000091989	32	28	44	8	41	14
ENSMUSG00000025979	454	522	409	303	467	312
ENSMUSG00000025978	24	39	16	31	31	27
ENSMUSG00000025977	3	6	0	0	0	0
ENSMUSG00000091987	0	0	0	0	0	0
ENSMUSG00000102196	0	0	0	0	0	0
ENSMUSG00000030209	11	6	11	3	2	6
ENSMUSG00000025971	144	188	193	196	283	165
ENSMUSG00000116801	0	0	0	0	0	0
ENSMUSG00000056445	7	2	2	6	18	8
ENSMUSG00000021087	18	27	17	68	52	55
ENSMUSG00000026283	151	126	136	141	158	110
ENSMUSG00000082197	4	5	3	4	2	3
ENSMUSG00000021081	0	0	0	0	0	0
ENSMUSG00000022191	133	178	163	130	239	131
ENSMUSG00000090584	0	0	0	0	0	0
ENSMUSG00000090585	0	0	0	0	0	0
ENSMUSG00000022194	326	207	375	288	365	237
ENSMUSG00000022195	219	337	312	289	353	264
ENSMUSG00000022197	43	126	59	46	60	24
ENSMUSG00000022199	0	7	8	5	10	11
ENSMUSG00000093167	0	0	0	0	1	0
ENSMUSG00000093161	0	0	0	0	0	0
ENSMUSG00000079177	7	0	12	0	10	0
ENSMUSG00000090588	0	0	0	0	0	0
ENSMUSG00000090589	0	0	0	0	0	0
ENSMUSG00000105576	0	0	0	0	0	0
ENSMUSG00000105577	0	0	0	0	0	0
ENSMUSG00000105574	0	0	0	4	0	0
ENSMUSG00000105575	0	0	0	0	0	0
ENSMUSG00000105572	143	155	153	235	308	158
ENSMUSG00000105573	0	0	0	0	0	0
ENSMUSG00000105570	0	0	0	0	0	0
ENSMUSG00000105571	0	0	3	0	2	2
ENSMUSG00000116808	0	0	0	0	0	0
ENSMUSG00000105578	1	1	1	1	4	1
ENSMUSG00000105579	0	0	0	0	0	0
ENSMUSG00000103938	0	0	0	0	0	0
ENSMUSG00000110171	0	0	0	0	0	0
ENSMUSG00000110172	0	0	0	0	1	0
ENSMUSG00000110173	0	0	2	2	0	0
ENSMUSG00000118369	0	0	0	0	0	2
ENSMUSG00000110175	1	0	0	0	0	0
ENSMUSG00000110176	0	0	0	0	0	0
[truncated: 53,489 more rows]
